# Supplementary material for: Zinc-Catalyzed Hydroboration of Carbon Dioxide Amplified by Borane-Tethered Heteroscorpionate Bis(Pyrazolyl)methane Ligands
Source: Inorg Chem. 2024 Apr 24;63(18):8244–56. doi: 10.1021/acs.inorgchem.4c00500 (PMC11080050; doi:10.1021/acs.inorgchem.4c00500)
Supplement: Supplementary file 2 — ic4c00500_si_002.xyz [file ic4c00500_si_002.xyz]

     65
Step 1
  Zn      8.2337850      0.9320470      1.0847160
  Cl      7.0628520      0.9162500      3.0217310
  Cl      6.9794100      0.9188100     -0.8011900
  N       9.6790640      2.4505290      1.1921850
  C      11.7589490      3.2304510      1.4626840
  N       9.7213400     -0.5475710      1.1512440
  N      11.0308870     -0.2107940      1.0691820
  N      10.9991130      2.1817020      1.0584700
  C       8.2739420      4.2990240      2.0263340
  H       7.4716760      3.8388080      1.4447960
  H       8.3009440      5.3693470      1.8048030
  H       8.0306550      4.1827730      3.0876510
  C       9.5878890      3.6771650      1.7106140
  C      10.9774780     -2.2054260      1.9765420
  H      11.2692540     -3.1477930      2.4176280
  C       9.6727030     -1.7581400      1.7123440
  C      13.2441260      3.2442210      1.3947910
  H      13.6023450      3.1826830      0.3613450
  H      13.6829840      2.4118720      1.9549370
  H      13.6145360      4.1761810      1.8255820
  C      11.8256100     -1.1982010      1.5539350
  C      11.4347530      0.9869740      0.3542630
  H      12.5249310      0.9991900      0.3818790
  C      10.8764460      4.2046370      1.8927430
  H      11.1352410      5.1771470      2.2864480
  C      13.3106990     -1.1272530      1.5654810
  H      13.7091890     -2.0217020      2.0476520
  H      13.6684380     -0.2530250      2.1194880
  H      13.7212290     -1.0768340      0.5513150
  C       8.3803600     -2.4406410      1.9884370
  H       8.4558330     -3.5042070      1.7451780
  H       7.5713770     -2.0013140      1.4002710
  H       8.1136400     -2.3588260      3.0472540
  C      13.3000510      0.7605110     -6.4106830
  H      14.0101800      0.7465050     -7.2474600
  H      13.3225240     -0.2509720     -5.9748010
  C      10.8441280      1.1482260     -5.7736740
  H      10.0159940      0.4510260     -5.9557570
  C      11.2946040      3.6391920     -5.3670560
  H      11.9632640      3.7428600     -6.2310970
  H      10.8100460      4.6157830     -5.2435600
  C      11.8837390      1.0357220     -6.9220670
  H      11.8881820      1.9530030     -7.5275630
  H      11.5913010      0.2285110     -7.6041300
  C      13.7613750      1.7579790     -5.3447910
  H      14.7356330      1.4351650     -4.9586970
  H      13.9336400      2.7365460     -5.8145830
  C      12.7573390      1.8989730     -4.1657570
  H      13.2856170      1.7466960     -3.2160140
  C      12.1184490      3.3154860     -4.1214080
  H      11.4691960      3.3976770     -3.2377260
  H      12.9091260      4.0680090     -3.9904430
  C      10.9567560      0.9878280     -1.0966180
  H      11.2821360      1.9376460     -1.5352600
  H       9.8612250      0.9861370     -1.1182230
  C      10.9854410     -0.1482180     -3.3548440
  H       9.8842990     -0.1539600     -3.3726640
  H      11.2513520     -1.0987700     -3.8542700
  C      11.4911140     -0.1833640     -1.9120580
  H      11.1858240     -1.1223930     -1.4324030
  H      12.5896300     -0.1684620     -1.8974470
  B      11.5334780      0.9196200     -4.3698310
  C      10.2399720      2.5745290     -5.6664870
  H       9.7113680      2.8229990     -6.5976530
  H       9.4803360      2.5884270     -4.8707090
     65
Step 2
  Zn      7.8947740      0.9015140      1.0211190
  H       7.3068090      0.9283980     -0.4825720
  N       9.5353860      2.4235340      1.2165500
  C      11.6211580      3.1749530      1.5552440
  N       9.6011350     -0.5562920      1.1683510
  N      10.9030330     -0.2139600      1.0561830
  N      10.8516820      2.1718740      1.0571920
  C       8.1333920      4.1795980      2.2146810
  H       7.3310350      3.7466300      1.6119400
  H       8.1344720      5.2638080      2.0712090
  H       7.9047990      3.9847190      3.2686410
  C       9.4519730      3.5982250      1.8385560
  C      10.8896110     -2.1339260      2.1093200
  H      11.1971790     -3.0375530      2.6166010
  C       9.5768740     -1.7212860      1.8137510
  C      13.1075850      3.1837610      1.4938840
  H      13.4718320      3.1905810      0.4606160
  H      13.5413950      2.3132420      1.9976010
  H      13.4825640      4.0818210      1.9886330
  C      11.7199130     -1.1464640      1.6131570
  C      11.2825790      0.9875930      0.3354730
  H      12.3732860      1.0082000      0.3371950
  C      10.7422860      4.1114040      2.0673670
  H      11.0040720      5.0460650      2.5431470
  C      13.2041640     -1.0457720      1.6199950
  H      13.6208490     -1.9105680      2.1400330
  H      13.5476380     -0.1426450      2.1360520
  H      13.6164900     -1.0308510      0.6052540
  C       8.2899200     -2.3911800      2.1490040
  H       8.3766050     -3.4747420      2.0279470
  H       7.4832700     -2.0294540      1.5064930
  H       8.0051340     -2.1952350      3.1889800
  C      13.2863160      0.7513840     -6.3247520
  H      14.0341170      0.7271610     -7.1277990
  H      13.2790170     -0.2584190     -5.8844920
  C      10.8059940      1.1709600     -5.8054600
  H       9.9780410      0.4840350     -6.0241410
  C      11.2708660      3.6570460     -5.3875160
  H      11.9841300      3.7480960     -6.2168150
  H      10.7945680      4.6407780     -5.2916680
  C      11.8976820      1.0376970     -6.9027990
  H      11.9401680      1.9502040     -7.5140500
  H      11.6287650      0.2282300     -7.5918320
  C      13.7075650      1.7486550     -5.2419500
  H      14.6598710      1.4181360     -4.8103330
  H      13.9103270      2.7238140     -5.7063970
  C      12.6510140      1.9028770     -4.1118480
  H      13.1324140      1.7482910     -3.1380050
  C      12.0260460      3.3262280     -4.1008970
  H      11.3339820      3.4166800     -3.2511590
  H      12.8172600      4.0702890     -3.9309010
  C      10.7742710      0.9913850     -1.1039250
  H      11.0973190      1.9390170     -1.5496880
  H       9.6783780      0.9964680     -1.0960100
  C      10.8187040     -0.1206860     -3.3790650
  H       9.7187130     -0.0831350     -3.4225090
  H      11.0573680     -1.0774930     -3.8798980
  C      11.2914600     -0.1827700     -1.9262110
  H      10.9541120     -1.1185810     -1.4622220
  H      12.3898490     -0.1976820     -1.8923230
  B      11.4270760      0.9368900     -4.3703420
  C      10.2179300      2.6059830     -5.7369490
  H       9.7431520      2.8567140     -6.6961090
  H       9.4180910      2.6350330     -4.9821380
  H       7.2144440      0.8500210      2.4877060
     77
Step 3
  Zn     -4.0092330     -0.7044510      2.0263220
  H      -4.5468600     -0.7160640      0.5011690
  N      -2.3548270      0.7973980      2.2067110
  C      -0.2806650      1.5842440      2.5324450
  N      -2.3155350     -2.1890810      2.2409920
  N      -1.0093180     -1.8451920      2.2144530
  N      -1.0346370      0.5408800      2.0974920
  C      -3.7863730      2.6144290      3.0397190
  H      -4.5672890      2.1613880      2.4233960
  H      -3.7744100      3.6921580      2.8548890
  H      -4.0567100      2.4603530      4.0905880
  C      -2.4570120      2.0149100      2.7369550
  C      -1.1004520     -3.7176410      3.3469560
  H      -0.8309760     -4.5966520      3.9154980
  C      -2.3873020     -3.3240920      2.9341570
  C       1.2066190      1.5993730      2.4980850
  H       1.5906460      1.5316000      1.4739970
  H       1.6366860      0.7725310      3.0735970
  H       1.5666530      2.5347290      2.9309910
  C      -0.2359790     -2.7494020      2.8720010
  C      -0.5792040     -0.6828930      1.4600440
  H       0.5100010     -0.6689330      1.5189750
  C      -1.1743790      2.5512530      2.9543280
  H      -0.9268720      3.5204380      3.3640910
  C       1.2433660     -2.6442590      2.9859640
  H       1.6179220     -3.4776150      3.5836210
  H       1.5483250     -1.7128660      3.4751080
  H       1.7313170     -2.6853320      2.0060130
  C      -3.6964000     -3.9818100      3.2005350
  H      -3.6114310     -5.0675680      3.0981040
  H      -4.4601280     -3.6222920      2.5063410
  H      -4.0408110     -3.7710140      4.2193000
  C      -1.0084440     -0.7506620     -0.0030220
  H      -0.6696350      0.1789880     -0.4761470
  H      -2.1031780     -0.7576830     -0.0554530
  C      -0.8008930     -1.9468580     -2.2203330
  H      -1.8950530     -1.9896000     -2.3324490
  H      -0.4581130     -2.8905170     -2.6854280
  C      -0.4315870     -1.9562020     -0.7374570
  H      -0.8002830     -2.8749720     -0.2632580
  H       0.6608340     -1.9658540     -0.6199770
  H      -4.7109820     -0.7108390      3.4802080
  C       1.2488560      1.3965080     -3.1460720
  H       1.1029970      1.5597240     -4.2218080
  B      -0.2034220     -0.8491630     -3.1943080
  H       0.4446520      1.9457520     -2.6399860
  C      -1.0291590     -0.6462720     -4.5382890
  C      -0.2879460     -0.4373980     -5.8668330
  H       0.3501030      0.4546770     -5.8093430
  H       0.3820300     -1.2839410     -6.0640000
  C      -2.0159430      0.5226860     -4.2955700
  C      -1.2623150     -0.2704220     -7.0341550
  H      -2.5788210      0.3636540     -3.3660340
  C       1.1508850     -0.1037800     -2.8234110
  H      -1.4521800      1.4566660     -4.1622060
  H      -0.7108070     -0.1029570     -7.9680990
  H      -1.8268140     -1.2050090     -7.1674090
  H       1.3149040     -0.1987260     -1.7374830
  C      -2.2423010      0.8745070     -6.7865220
  C       2.3241700     -0.8648000     -3.4890320
  H      -2.9550340      0.9540270     -7.6167980
  H      -1.6871430      1.8236440     -6.7587930
  C      -2.9863860      0.6930420     -5.4652470
  C       3.6776920     -0.2798750     -3.0830810
  H       2.2871250     -1.9306610     -3.2275790
  H       2.2257170     -0.8101010     -4.5817960
  C       2.6036880      1.9754030     -2.7372290
  C       3.7566070      1.2142840     -3.3883850
  H      -3.6282970     -0.1972040     -5.5296160
  H      -3.6503880      1.5472370     -5.2812160
  H       3.8279280     -0.4369760     -2.0050610
  H       4.4872730     -0.8162960     -3.5942920
  H       2.6555690      3.0402150     -2.9975660
  H       2.7054010      1.9158820     -1.6430810
  H       4.7198950      1.6203000     -3.0552670
  H       3.7150770      1.3615000     -4.4774880
  H      -1.6595090     -1.5440550     -4.6664680
     65
Step 4
  Zn     -2.5951800      0.0528230      2.0664920
  H      -2.4165750     -0.4782960      0.3806870
  N      -1.1773890      1.6036510      2.5726190
  C       0.8063060      2.2380530      3.4030490
  N      -1.1059190     -1.2824410      2.7805350
  N       0.2088890     -1.0637750      2.5803190
  N       0.1418080      1.3118660      2.6681080
  C      -2.7151860      3.3393090      3.4089390
  H      -3.3499930      3.0968560      2.5534310
  H      -2.6331600      4.4263770      3.4891140
  H      -3.2166540      2.9755230      4.3128270
  C      -1.3650330      2.7279830      3.2652600
  C       0.0675500     -3.0166540      3.5656460
  H       0.3169380     -3.9629920      4.0242730
  C      -1.2130600     -2.4677570      3.3809400
  C       2.2703540      2.1883470      3.6578160
  H       2.8457430      2.2385060      2.7269820
  H       2.5575040      1.2708820      4.1826740
  H       2.5575030      3.0387220      4.2790330
  C       0.9592210     -2.0938680      3.0489840
  C       0.6762070      0.1647950      1.9536680
  H       1.7539740      0.1717390      2.1172740
  C      -0.1407320      3.1653450      3.7998450
  H       0.0363770      4.0505210      4.3941950
  C       2.4442640     -2.1364210      2.9768790
  H       2.7980930     -3.0666310      3.4254610
  H       2.9023490     -1.3031660      3.5211860
  H       2.8013730     -2.0998490      1.9424680
  C      -2.5406980     -3.0383910      3.7377630
  H      -2.7860700     -3.8861750      3.0888080
  H      -3.3265940     -2.2863260      3.6292890
  H      -2.5429070     -3.4024530      4.7694880
  C      -2.3352320     -2.4326430     -3.2045320
  H      -2.5354240     -2.8522940     -4.2005500
  H      -1.3447140     -2.8089730     -2.9245960
  C      -3.4183610     -2.2336180     -0.8369640
  H      -3.4289440     -2.9931470     -0.0373860
  C      -4.8453010     -0.3169850     -1.7548960
  H      -4.9773790     -0.7634950     -2.7507340
  H      -5.7567610      0.2692020     -1.5734360
  C      -3.3645850     -2.9779620     -2.2036040
  H      -4.3613270     -2.9589270     -2.6712630
  H      -3.1441270     -4.0424980     -2.0458480
  C      -2.2601980     -0.9023790     -3.2984290
  H      -1.3411110     -0.6467460     -3.8434750
  H      -3.0805260     -0.5427270     -3.9389710
  C      -2.2982330     -0.1551990     -1.9335700
  H      -1.4956450      0.5994820     -1.9408230
  C      -3.6275610      0.6079960     -1.7852480
  H      -3.6035820      1.1961540     -0.8546410
  H      -3.7576030      1.3361310     -2.6032180
  C       0.3918920      0.3030300      0.4518640
  H       1.0925230      1.0727510      0.1063750
  H      -0.6116480      0.7122180      0.3183010
  C      -0.6931740     -1.8956190     -0.3914680
  H      -0.7403640     -2.4374510      0.5649080
  H      -0.4873850     -2.6839790     -1.1307780
  C       0.5300060     -0.9634370     -0.3942470
  H       1.4486090     -1.4995540     -0.1080280
  H       0.7042720     -0.6233140     -1.4236240
  B      -2.1501540     -1.2112020     -0.6899250
  C      -4.7315590     -1.4371630     -0.7192460
  H      -5.6055540     -2.1020320     -0.8208550
  H      -4.7968260     -0.9979830      0.2875060
  H      -4.0342280      0.2379620      2.7145510
     77
Step 5
  Zn     -1.8293960      0.6127940      3.6253770
  H      -1.5354550      1.0839450      1.9485150
  N      -0.0329090      1.0021910      4.8563830
  C       1.9081790      0.3726370      5.7864500
  N      -1.0902230     -1.3816580      3.6012490
  N       0.2300590     -1.6657050      3.5750870
  N       1.0685810      0.2264020      4.7312210
  C      -0.9502170      2.5951120      6.4977510
  H      -1.5783230      2.9414600      5.6738840
  H      -0.4912810      3.4631680      6.9790990
  H      -1.5989120      2.1119890      7.2371330
  C       0.0968260      1.6542430      6.0119660
  C      -0.7965870     -3.5997670      3.6656990
  H      -1.0011080     -4.6602990      3.7036620
  C      -1.7312750     -2.5500770      3.6616190
  C       3.2041720     -0.3455290      5.9113860
  H       3.8769440     -0.1155490      5.0781960
  H       3.0627690     -1.4313460      5.9404510
  H       3.6966980     -0.0430410      6.8373930
  C       0.4504630     -3.0044730      3.6126420
  C       1.2181140     -0.5980900      3.5425220
  H       2.1839160     -1.0961050      3.6230370
  C       1.3085090      1.2921890      6.6281310
  H       1.7044920      1.6600970      7.5641430
  C       1.8048060     -3.6184940      3.5873460
  H       1.7069260     -4.7049480      3.6276650
  H       2.4121680     -3.3009330      4.4419160
  H       2.3487600     -3.3600710      2.6725780
  C      -3.2171790     -2.6226680      3.7049050
  H      -3.6091880     -3.1164760      2.8096040
  H      -3.6534160     -1.6227180      3.7695500
  H      -3.5497740     -3.2036620      4.5710930
  C       1.1637560      0.2944490      2.2909760
  H       2.1731770      0.6981040      2.1516110
  H       0.5281760      1.1479200      2.5330970
  C      -0.0031050      0.7709500      0.1214980
  H      -0.1584880      0.3530900     -0.8864660
  H       0.7494560      1.5639410     -0.0229970
  C       0.6423110     -0.3195330      0.9930640
  H      -0.1068330     -1.0862450      1.2190930
  H       1.4601230     -0.8358900      0.4699860
  H      -3.1904600      0.9992670      4.3441470
  B      -1.4332350      1.4035470      0.6580050
  H      -2.6783230      0.9666520     -1.1302240
  C      -2.7406190      0.7060590     -0.0544580
  H      -2.4566320      3.3764280      1.0462400
  C      -1.4719600      3.0463490      0.6678890
  H      -1.8000380     -1.2247730     -0.3987590
  H      -2.7575950     -1.1359970      1.0712530
  C      -2.7371560     -0.8282910      0.0127150
  H      -0.3797720      3.3036640     -1.1847170
  C      -1.3361900      3.6328560     -0.7480050
  H      -2.1210170      3.2284330     -1.4015010
  C      -4.0996050      1.2225720      0.4398360
  H      -4.1837410      1.0242480      1.5216810
  C      -0.4313860      3.6992430      1.5878900
  H      -4.1589490      2.3126980      0.3298250
  C      -1.3842560      5.1620550     -0.7776320
  H      -0.5643290      3.3353160      2.6179670
  H       0.5790000      3.3835450      1.2833160
  C      -3.9220960     -1.4798210     -0.7028740
  H      -2.3830070      5.4968840     -0.4596720
  H      -1.2438570      5.5331250     -1.8019950
  C      -0.3379140      5.7714880      0.1527050
  C      -5.2935980      0.5808290     -0.2704870
  C      -0.4844230      5.2279180      1.5726500
  H      -3.8516490     -1.2697770     -1.7807740
  H      -3.8842080     -2.5727590     -0.5964660
  C      -5.2510130     -0.9424070     -0.1785440
  H       0.6658150      5.5232100     -0.2238350
  H      -0.4100010      6.8668480      0.1492870
  H      -6.2377760      0.9605500      0.1430330
  H      -5.2790170      0.8739200     -1.3312350
  H      -1.4490720      5.5603990      1.9847460
  H       0.2939150      5.6499320      2.2229850
  H      -6.0920890     -1.3865960     -0.7266210
  H      -5.3705550     -1.2426190      0.8735150
     130
Step 6
  Zn     -2.7700330     -2.5849590      1.1113700
  H      -1.1373020     -2.8252450      1.6971260
  N      -2.9240400     -1.7722100     -0.9012670
  C      -3.9320610     -0.5108960     -2.4572270
  N      -3.5532080     -0.6841680      1.8043280
  N      -3.9695910      0.3030470      0.9779650
  N      -3.4368950     -0.5532580     -1.1937410
  C      -2.6899980     -3.9543630     -2.0221810
  H      -2.3594720     -4.2901840     -1.0361020
  H      -1.8661730     -4.0966810     -2.7300500
  H      -3.5155420     -4.5958040     -2.3461670
  C      -3.1147230     -2.5280310     -1.9855280
  C      -5.1616190      0.5173380      2.8046360
  H      -5.8739780      0.8652860      3.5390920
  C      -4.2802740     -0.5696600      2.9194340
  C      -4.5299970      0.7072230     -3.0657700
  H      -3.8009750      1.5211750     -3.1457630
  H      -5.3821780      1.0741980     -2.4838720
  H      -4.8831500      0.4704650     -4.0711780
  C      -4.9390940      1.0602320      1.5523980
  C      -3.2827090      0.5623910     -0.2743050
  H      -3.8084300      1.4028240     -0.7283740
  C      -3.7404570     -1.7717930     -2.9908160
  H      -4.0212710     -2.0995210     -3.9816760
  C      -5.5711700      2.2340260      0.8933260
  H      -6.3573510      2.6271490      1.5406780
  H      -6.0239380      1.9660990     -0.0671940
  H      -4.8475920      3.0365330      0.7138500
  C      -4.1001880     -1.5025880      4.0653370
  H      -5.0399350     -1.6258660      4.6097760
  H      -3.3556230     -1.1162270      4.7704740
  H      -3.7652240     -2.4853130      3.7216670
  C      -1.8142710      0.9270680     -0.0767080
  H      -1.4188370      1.1843280     -1.0661580
  H      -1.2817610      0.0344200      0.2616960
  C      -0.1367550      2.5666250      0.9545740
  H       0.5229810      1.6861380      1.0234360
  H      -0.0024870      3.0647650      1.9267820
  C      -1.5917840      2.0700300      0.9065720
  H      -1.9111550      1.7252260      1.9005190
  H      -2.2586030      2.9037800      0.6453020
  H      -3.8715950     -3.7338480      1.2960550
  Zn      2.3753770      2.3241950     -2.1776550
  N       1.7629440      0.6840280     -3.4944950
  C       2.0615490     -1.3557880     -4.3733610
  N       3.5814390      0.8573760     -1.1163450
  N       3.4968230     -0.4758580     -1.3238480
  N       2.0857940     -0.6039890     -3.2444620
  C       1.2122460      2.0653480     -5.4600130
  C       1.5465470      0.7690380     -4.8085270
  C       5.4562790     -0.1401670     -0.4032540
  C       4.7752360      1.0785000     -0.5637950
  C       2.3433690     -2.8158730     -4.3963380
  C       4.6142410     -1.1190280     -0.9005920
  C       2.2783220     -1.0449320     -1.8744680
  C       1.7169850     -0.4942950     -5.3999860
  C       4.7944910     -2.5931640     -0.9764030
  C       5.2317180      2.4566640     -0.2344950
  C       1.0672830     -0.7101870     -1.0124650
  C       0.6912290     -2.9207780      0.2646280
  C       1.0535360     -1.4344890      0.3310250
  H       1.1302610      2.8693280     -1.0599660
  H       3.2811060      3.2960230     -3.0693630
  H       0.6774740      2.7267630     -4.7733070
  H       0.5891380      1.8992340     -6.3426480
  H       2.1204400      2.5858200     -5.7847960
  H       6.4357660     -0.2932310      0.0271990
  H       1.6221320     -3.3778390     -3.7926590
  H       3.3460670     -3.0404740     -4.0175470
  H       2.2797280     -3.1785320     -5.4239550
  H       2.4292880     -2.1241300     -1.9127120
  H       1.6016200     -0.7511880     -6.4434970
  H       5.7788020     -2.8556850     -0.5840870
  H       4.7311580     -2.9571080     -2.0074860
  H       4.0402280     -3.1239930     -0.3850280
  H       5.8724660      2.4466820      0.6511180
  H       4.3816670      3.1170920     -0.0435450
  H       5.8111040      2.8847460     -1.0604930
  H       0.1755650     -0.9862360     -1.5873390
  H       1.0347690      0.3762630     -0.8773880
  H       1.5752140     -3.5019830     -0.0375840
  H      -0.0286180     -3.0669330     -0.5584370
  H       0.3253770     -0.9178760      0.9695340
  H       2.0186720     -1.2927920      0.8375500
  B       0.3928460      3.6117750     -0.2063040
  C       2.3021970     -5.0033480      2.2232080
  C       0.7332880     -3.1004780      3.0697170
  C      -0.6403260     -4.8988950      4.2557100
  C       2.0637150     -3.8881150      3.2513200
  C       1.0765290     -5.8699330      1.8925220
  C      -0.2660640     -5.0955230      1.7308800
  C      -1.1957400     -5.3961080      2.9208040
  B       0.0308270     -3.4945370      1.6458590
  C      -0.2323470     -3.4256120      4.2233740
  H       3.1236850     -5.6489240      2.5642670
  H       2.6609720     -4.5431680      1.2953250
  H       0.9625150     -2.0257810      3.1350740
  H       0.2349940     -5.5053440      4.5288630
  H      -1.3763680     -5.0681680      5.0537170
  H       2.1023040     -4.3184320      4.2637790
  H       2.9191410     -3.2006200      3.2019300
  H       1.3028750     -6.4268030      0.9731510
  H       0.9629970     -6.6393320      2.6717990
  H      -0.7671310     -5.4765620      0.8256660
  H      -2.1709090     -4.9205890      2.7430810
  H      -1.3927070     -6.4781860      2.9986270
  H       0.2135630     -3.1582830      5.1954480
  H      -1.1368870     -2.8067300      4.1218920
  C      -1.0038630      5.6163940      1.1135050
  C       1.3655030      4.7884560      0.3773780
  C       1.0698430      6.1273290     -1.7797370
  C       0.5188490      5.7753900      1.2371610
  C      -1.5163200      5.4043680     -0.3165960
  C      -0.6961290      4.3801170     -1.1550500
  C       0.0483450      5.1079060     -2.2901500
  C       2.0570260      5.5448280     -0.7663710
  H      -1.4998730      6.4911310      1.5573680
  H      -1.3174960      4.7608250      1.7220590
  H       2.1587010      4.3766170      1.0230920
  H       0.5332700      6.9661980     -1.3140770
  H       1.6169300      6.5630550     -2.6271960
  H       0.7898860      6.8095440      0.9740010
  H       0.7798540      5.6732150      2.2990270
  H      -2.5678110      5.0910500     -0.2554180
  H      -1.5373680      6.3746650     -0.8360590
  H      -1.4065740      3.6845290     -1.6310940
  H       0.5697660      4.3646160     -2.9130880
  H      -0.6615810      5.6238580     -2.9575150
  H       2.6852470      6.3621920     -0.3747140
  H       2.7367550      4.8600110     -1.2911660
     154
Step 7
  Zn     -2.5129100     -2.2943710      0.6818530
  H      -0.7758630     -2.1216600      1.2041070
  N      -2.8912350     -1.5304340     -1.2919440
  C      -3.8700250     -0.1858190     -2.7979300
  N      -3.8813370     -0.7270850      1.3762100
  N      -4.2179070      0.3372310      0.6108070
  N      -3.3902770     -0.2947590     -1.5341040
  C      -2.6597200     -3.6542990     -2.5522180
  H      -2.7960450     -4.1920940     -1.6104130
  H      -1.6081390     -3.7439550     -2.8459000
  H      -3.2611850     -4.1411250     -3.3241550
  C      -3.0645380     -2.2279530     -2.4204000
  C      -5.7891060      0.1853700      2.1265370
  H      -6.6728150      0.3655500      2.7220750
  C      -4.8390600     -0.8341530      2.3027880
  C      -4.4821380      1.0526100     -3.3486860
  H      -3.7949510      1.9040760     -3.3027380
  H      -5.3941280      1.3277660     -2.8078610
  H      -4.7474720      0.8863280     -4.3944650
  C      -5.3691110      0.9184960      1.0328930
  C      -3.3832020      0.7342790     -0.5072210
  H      -3.8749790      1.6002640     -0.9520180
  C      -3.6672060     -1.4164930     -3.3938960
  H      -3.9308120     -1.6939460     -4.4045850
  C      -5.9789380      2.1123330      0.3887620
  H      -6.8872240      2.3852450      0.9293510
  H      -6.2507900      1.9165720     -0.6540980
  H      -5.3019690      2.9730540      0.4048120
  C      -4.8295490     -1.9005340      3.3411690
  H      -5.8512350     -2.1207310      3.6614090
  H      -4.2656280     -1.5847530      4.2259890
  H      -4.3753580     -2.8181120      2.9588700
  C      -1.9778420      1.1371930     -0.0836650
  H      -1.4282300      1.3653760     -1.0028540
  H      -1.4799910      0.2835610      0.3891170
  C      -0.5923820      2.9512490      1.0896210
  H       0.0492400      2.1520760      1.4931510
  H      -0.7057250      3.6459720      1.9396280
  C      -1.9797430      2.3397410      0.8543000
  H      -2.4150700      2.0211780      1.8134280
  H      -2.6638970      3.1012250      0.4567010
  H      -3.1662310     -3.7405080      0.9142800
  Zn      1.7438260      2.5655150     -2.3628180
  N       0.8698100      0.8112940     -3.3370420
  C       0.9012870     -1.3255620     -4.0198550
  N       3.3627790      1.2331130     -1.8004630
  N       3.2465700     -0.1140890     -1.7727480
  N       1.2635470     -0.4520360     -3.0475210
  C      -0.3256860      1.9520030     -5.1762080
  C       0.2520170      0.7469650     -4.5197420
  C       5.3983970      0.2948690     -1.7569300
  C       4.6718840      1.4967250     -1.8002480
  C       1.2048420     -2.7808400     -3.9772650
  C       4.4606690     -0.7203950     -1.7447440
  C       1.9369800     -0.7396590     -1.7905160
  C       0.2431410     -0.5802350     -4.9809400
  C       4.6458900     -2.1950720     -1.6974530
  C       5.1935600      2.8894810     -1.8404830
  C       1.0625210     -0.3342100     -0.6096470
  C       1.6455960     -2.0832280      1.1955050
  C       1.6627120     -0.6098870      0.7647670
  H       0.7815850      2.9027960     -0.8787300
  H       2.0974180      3.7370430     -3.3797030
  H       0.1457630      2.8653920     -4.8056760
  H      -1.4033060      2.0207370     -4.9890620
  H      -0.1841090      1.8993140     -6.2593610
  H       6.4726280      0.1780700     -1.7358620
  H       0.7913160     -3.2599030     -3.0834500
  H       2.2844660     -2.9659500     -3.9866610
  H       0.7710870     -3.2648970     -4.8543420
  H       2.1183320     -1.8143630     -1.7753270
  H      -0.1841900     -0.9514880     -5.9016730
  H       5.7129420     -2.4218590     -1.6563530
  H       4.2291780     -2.6850310     -2.5840930
  H       4.1689600     -2.6337210     -0.8144130
  H       5.7025690      3.1411830     -0.9041610
  H       4.3848850      3.6059970     -2.0004660
  H       5.9223620      3.0028190     -2.6494120
  H       0.1186230     -0.8772050     -0.7316150
  H       0.8326880      0.7306800     -0.7082590
  H       2.4079920     -2.2048700      1.9829610
  H       2.0327320     -2.6834590      0.3561210
  H       1.0979240     -0.0037140      1.4806820
  H       2.6838220     -0.1999860      0.7815280
  B       0.2637780     -2.7547280      1.7980110
  H       0.9260590     -2.9951690      3.8941090
  C       0.0784390     -2.4708620      3.4099080
  H      -0.8264110     -4.7296850      1.7961570
  C       0.1315820     -4.3450590      1.4033490
  H       1.1568180     -0.5840460      3.4953410
  H      -0.5847220     -0.4099270      3.3355320
  C       0.2014450     -1.0005180      3.8362990
  H       2.2175750     -4.8624720      1.6943190
  C       1.2317400     -5.2087200      2.0444850
  H       1.2358260     -5.0764910      3.1345060
  C      -1.2006890     -3.0633350      4.0150950
  H      -2.0681930     -2.6001130      3.5187120
  C       0.1019690     -4.6214390     -0.1048060
  H      -1.2675080     -4.1359750      3.7935310
  C       1.0896250     -6.6965800      1.7156440
  H      -0.7056550     -4.0384150     -0.5680830
  H       1.0375430     -4.2648020     -0.5640880
  C       0.0819850     -0.7853460      5.3469950
  H       0.1620260     -7.0755570      2.1702180
  H       1.9119240     -7.2716280      2.1626900
  C       1.0369090     -6.9391210      0.2084990
  C      -1.3304200     -2.8520260      5.5253510
  C      -0.0621060     -6.1031090     -0.4450470
  H       0.9357160     -1.2683670      5.8460820
  H       0.1462640      0.2842490      5.5884380
  C      -1.2114220     -1.3771020      5.8978790
  H       2.0062990     -6.6628950     -0.2332490
  H       0.8899960     -8.0057710     -0.0050440
  H      -2.2814020     -3.2630940      5.8911000
  H      -0.5335320     -3.4135750      6.0360260
  H      -1.0416500     -6.4512360     -0.0841760
  H      -0.0584280     -6.2563920     -1.5332410
  H      -1.2643920     -1.2473870      6.9866460
  H      -2.0664660     -0.8269190      5.4760820
  H       0.9956380      5.2045280      1.4800880
  B       0.2289150      3.8115490     -0.0592910
  C       1.4788480      4.5896780      0.6941820
  H       0.0768730      5.3815200     -1.6366700
  C      -0.6478970      4.8028030     -1.0355180
  H       1.9053730      2.9798090      2.1009130
  H       2.9565700      3.0116830      0.6951600
  C       2.4517950      3.6568950      1.4336240
  H      -2.2246790      5.3381150      0.3577290
  C      -1.4672810      5.8474800     -0.2583880
  H      -0.8213300      6.3881550      0.4464940
  C       2.2938080      5.5713270     -0.1603390
  H       2.7887320      5.0190590     -0.9756440
  C      -1.5529970      4.1210550     -2.0725320
  H       1.6316040      6.2956660     -0.6508130
  C      -2.1766230      6.8494550     -1.1727150
  H      -0.9634750      3.4039870     -2.6617200
  H      -2.3323450      3.5321980     -1.5675020
  C       3.5159280      4.4009840      2.2428600
  H      -1.4206930      7.4560930     -1.6936530
  H      -2.7835500      7.5495850     -0.5826710
  C      -3.0470060      6.1453100     -2.2125450
  C       3.3543440      6.3321380      0.6392790
  C      -2.2385750      5.1202840     -3.0055110
  H       3.0229760      4.9540900      3.0564430
  H       4.2018510      3.6900040      2.7233790
  C       4.2972970      5.3850550      1.3767670
  H      -3.8740540      5.6302280     -1.7002720
  H      -3.5084060      6.8786030     -2.8866350
  H       3.9258200      7.0019910     -0.0175800
  H       2.8488540      6.9759520      1.3749680
  H      -1.4735930      5.6464010     -3.5964840
  H      -2.8868260      4.6026660     -3.7264040
  H       5.0138090      5.9512520      1.9860890
  H       4.8908940      4.8240220      0.6399160
     71
Step 8
  Zn      8.0891860      0.9212620      1.1278000
  H       6.1636000      1.5902600     -2.0018210
  O       7.3250780      0.6354100     -0.6662160
  N       9.4810680      2.4303760      1.2662410
  C      11.5534390      3.2348210      1.5200720
  N       9.5970060     -0.5362250      1.2098970
  N      10.8936240     -0.1804500      1.0570460
  N      10.7999010      2.2044590      1.0627540
  C       8.0699160      4.1445380      2.3269320
  H       7.2897350      3.8830050      1.6067240
  H       8.1168730      5.2312380      2.4312150
  H       7.7971590      3.7209950      3.3001270
  C       9.3851360      3.6090870      1.8851700
  C      10.9222840     -2.1297010      2.0560330
  H      11.2520470     -3.0447380      2.5269820
  C       9.5987230     -1.7182100      1.8288230
  C      13.0351430      3.2848990      1.4050700
  H      13.3609270      3.2950940      0.3592260
  H      13.5087870      2.4294180      1.8982990
  H      13.4012510      4.1960320      1.8817590
  C      11.7303510     -1.1257230      1.5544460
  C      11.2401130      1.0287350      0.3308510
  H      12.3298380      1.0690360      0.3194080
  C      10.6676910      4.1537170      2.0543910
  H      10.9211480      5.0994380      2.5116940
  C      13.2127740     -1.0224050      1.5045190
  H      13.6499860     -1.8927870      1.9972130
  H      13.5725010     -0.1243450      2.0179090
  H      13.5828260     -0.9938550      0.4740870
  C       8.3347450     -2.4014900      2.2157830
  H       8.4460470     -3.4852540      2.1254030
  H       7.5009430     -2.0809610      1.5870930
  H       8.0791190     -2.1774060      3.2573060
  C      13.2606680      0.6676010     -6.3334920
  H      14.0027810      0.6112590     -7.1402130
  H      13.2037300     -0.3440250     -5.9010620
  C      10.8078140      1.2077480     -5.7992120
  H       9.9451590      0.5653790     -6.0190370
  C      11.3997140      3.6649130     -5.3658520
  H      12.1124220      3.7251890     -6.1981920
  H      10.9740980      4.6706980     -5.2612700
  C      11.8861990      1.0296560     -6.9026950
  H      11.9727830      1.9445420     -7.5055660
  H      11.5733300      0.2416680     -7.5980650
  C      13.7371780      1.6336270     -5.2456920
  H      14.6728600      1.2513660     -4.8204120
  H      13.9883140      2.6005190     -5.7037910
  C      12.6950720      1.8344250     -4.1094530
  H      13.1726080      1.6488580     -3.1389900
  C      12.1438720      3.2876510     -4.0856550
  H      11.4617530      3.4076110     -3.2314660
  H      12.9729200      3.9891490     -3.9153590
  C      10.7182480      1.0253510     -1.1049780
  H      11.0476750      1.9671810     -1.5584040
  H       9.6222210      1.0354780     -1.1043380
  C      10.7622520     -0.0907060     -3.3753570
  H       9.6645940     -0.0157770     -3.4261250
  H      10.9721570     -1.0581700     -3.8688350
  C      11.2224270     -0.1606320     -1.9191010
  H      10.8621470     -1.0879900     -1.4554710
  H      12.3196870     -0.1960010     -1.8757450
  B      11.4209180      0.9353850     -4.3676570
  C      10.2930890      2.6702940     -5.7158830
  H       9.8253970      2.9519150     -6.6698640
  H       9.5005490      2.7342350     -4.9554750
  C       6.6418010      1.6714170     -1.0040780
  O       6.4914300      2.6931110     -0.3351310
  H       6.4115340      0.5751160      4.4790890
  O       8.3590140      0.9378660      4.0643930
  C       7.2009680      0.7325400      3.7135020
  O       6.7515550      0.6721840      2.5069960
     83
Step 9
  Zn     -3.7727860     -0.6328690      1.8321150
  H      -5.1812000     -0.1222300     -1.5878100
  O      -4.2911530     -1.0318600     -0.0294050
  N      -2.3549100      0.8335010      2.0908780
  C      -0.3051060      1.5989740      2.5576470
  N      -2.3506580     -2.1261280      2.2236900
  N      -1.0310050     -1.8262300      2.2313600
  N      -1.0304500      0.5565630      2.0824640
  C      -3.8284310      2.6623090      2.8249100
  H      -4.5016520      2.4085420      2.0013040
  H      -3.7472890      3.7489370      2.9044770
  H      -4.2658690      2.2839760      3.7555780
  C      -2.4873800      2.0580520      2.6050130
  C      -1.2228580     -3.7111080      3.3310040
  H      -0.9999640     -4.6073110      3.8922700
  C      -2.4842320     -3.2675670      2.9009970
  C       1.1801690      1.6025340      2.6292050
  H       1.6342910      1.5270600      1.6349470
  H       1.5595760      0.7748320      3.2378770
  H       1.5148330      2.5372300      3.0829150
  C      -0.3111390     -2.7692590      2.8899800
  C      -0.5400300     -0.6770130      1.4908510
  H       0.5418290     -0.6686400      1.6281340
  C      -1.2186390      2.5790680      2.9033200
  H      -0.9924240      3.5497840      3.3207820
  C       1.1678150     -2.7247140      3.0354320
  H       1.4954590     -3.5783690      3.6316230
  H       1.4970720     -1.8105100      3.5405840
  H       1.6719870     -2.7750310      2.0644250
  C      -3.8183930     -3.8784270      3.1480940
  H      -3.7365900     -4.9678040      3.1830220
  H      -4.5313150     -3.6052090      2.3666110
  H      -4.2234560     -3.5414960      4.1085530
  C      -0.8669000     -0.7564410      0.0010980
  H      -0.4903570      0.1682350     -0.4527200
  H      -1.9536510     -0.7632100     -0.1411400
  C      -0.6264130     -2.0093370     -2.1697430
  H      -1.7154940     -2.1284270     -2.2706280
  H      -0.2190500     -2.9329410     -2.6229070
  C      -0.2527350     -1.9701450     -0.6881270
  H      -0.6017050     -2.8838230     -0.1893460
  H       0.8385800     -1.9486880     -0.5671500
  C      -4.8412760      0.0123620     -0.5403780
  O      -5.0081920      1.0935070      0.0229480
  H      -5.9489550     -0.6828630      4.9076680
  O      -3.9423130     -0.4536670      4.7806970
  C      -5.0444970     -0.6162400      4.2658910
  O      -5.3103940     -0.7259230      3.0094940
  C       1.3053000      1.3899510     -3.1322940
  H       1.0955940      1.5810550     -4.1927220
  B      -0.1085420     -0.8839570     -3.1581080
  H       0.5231920      1.9114940     -2.5656790
  C      -1.0108200     -0.6792960     -4.4504320
  C      -0.3564110     -0.3852580     -5.8076240
  H       0.2442970      0.5320000     -5.7485220
  H       0.3384210     -1.1917160     -6.0741720
  C      -2.0388010      0.4295220     -4.1079890
  C      -1.3993110     -0.2208950     -6.9137930
  H      -2.5449110      0.2078020     -3.1582840
  C       1.2501490     -0.1202270     -2.8458440
  H      -1.5131050      1.3841940     -3.9648050
  H      -0.9080020      0.0075070     -7.8681840
  H      -1.9275170     -1.1754380     -7.0541420
  H       1.4801480     -0.2391850     -1.7742770
  C      -2.4155680      0.8658900     -6.5680960
  C       2.3939260     -0.8426510     -3.5998910
  H      -3.1758060      0.9438450     -7.3552600
  H      -1.9034820      1.8386060     -6.5302110
  C      -3.0769130      0.5973990     -5.2181200
  C       3.7597320     -0.2456960     -3.2583530
  H       2.3892380     -1.9154680     -3.3657380
  H       2.2293820     -0.7609470     -4.6829220
  C       2.6726040      1.9803490     -2.7859040
  C       3.7970880      1.2575640     -3.5246580
  H      -3.6794840     -0.3197860     -5.2852740
  H      -3.7688130      1.4106410     -4.9643340
  H       3.9767740     -0.4301760     -2.1962050
  H       4.5455470     -0.7536340     -3.8319520
  H       2.6926180      3.0526530     -3.0183290
  H       2.8390610      1.8923630     -1.7017490
  H       4.7718210      1.6706730     -3.2367090
  H       3.6892030      1.4341240     -4.6047540
  H      -1.6035640     -1.6024850     -4.5774710
     71
Step 10
  Zn     -2.5073110      0.2130700      2.1783760
  H      -3.0308890     -1.4783690     -1.3105820
  O      -3.3370350     -0.6245810      0.4897480
  N      -1.0853590      1.6623130      2.7007670
  C       0.9491610      2.2524330      3.4203140
  N      -1.1234110     -1.2756220      2.4860580
  N       0.2043390     -1.0264670      2.4625490
  N       0.2323320      1.3446460      2.7130420
  C      -2.5496040      3.3920370      3.6739870
  H      -3.2555560      3.1516300      2.8754210
  H      -2.4569020      4.4786810      3.7450400
  H      -2.9684880      3.0273530      4.6181140
  C      -1.2191800      2.7756070      3.4240700
  C      -0.0178280     -3.0574610      3.2559530
  H       0.1929970     -4.0388130      3.6560740
  C      -1.2774910     -2.5064820      2.9791200
  C       2.4251540      2.1868880      3.5833460
  H       2.9416170      2.2599670      2.6201650
  H       2.7370330      1.2539750      4.0646670
  H       2.7547770      3.0186360      4.2085080
  C       0.9123970     -2.0896920      2.9167910
  C       0.7185000      0.2225770      1.9229410
  H       1.7959280      0.1792740      2.0795580
  C       0.0404490      3.1845600      3.8891200
  H       0.2649710      4.0544130      4.4896510
  C       2.3972940     -2.1240500      2.9849660
  H       2.7143150     -3.0799290      3.4059400
  H       2.7927430     -1.3250160      3.6212470
  H       2.8508300     -2.0221590      1.9932700
  C      -2.6286830     -3.0890330      3.2002650
  H      -2.5586040     -4.1708910      3.3320840
  H      -3.2915290     -2.8817170      2.3552720
  H      -3.0843890     -2.6623030      4.1003550
  C       0.0198290      0.4292990     -4.9093950
  H       0.3746750      0.5781670     -5.9388500
  H       0.8416460     -0.0737430     -4.3878940
  C      -2.0116210     -0.5547430     -3.5968450
  H      -2.1983120     -1.6152990     -3.3594450
  C      -3.2754860      1.6031510     -4.1396840
  H      -2.8357190      1.7175430     -5.1404360
  H      -4.2789790      2.0453300     -4.2060710
  C      -1.1932540     -0.5121760     -4.9195470
  H      -1.8588530     -0.2303310     -5.7493230
  H      -0.8321670     -1.5175070     -5.1737910
  C      -0.2149090      1.7960940     -4.2455830
  H       0.7680190      2.2530630     -4.0692060
  H      -0.7132070      2.4629990     -4.9654890
  C      -1.0341160      1.7541940     -2.9245510
  H      -0.5099890      2.3708460     -2.1758280
  C      -2.4268910      2.3761760     -3.1295600
  H      -2.9550660      2.4006640     -2.1657560
  H      -2.3434160      3.4239570     -3.4611750
  C       0.4071960      0.4407090      0.4372430
  H       1.1323600      1.1817190      0.0789310
  H      -0.5764190      0.9048250      0.3434670
  C       0.2311670     -0.5021380     -1.9254640
  H       0.3674830     -1.4529550     -2.4648920
  H       1.0770420      0.1251960     -2.2475990
  C       0.4497120     -0.8091750     -0.4348810
  H      -0.3141840     -1.5147880     -0.0790120
  H       1.4140950     -1.3198070     -0.2924550
  B      -1.1851430      0.2141090     -2.4114260
  C      -3.3843630      0.1138950     -3.8092350
  H      -3.9368960     -0.3929660     -4.6166260
  H      -4.0053290      0.0001460     -2.9088210
  C      -2.8239440     -0.6216470     -0.6533880
  O      -2.0974860      0.3135690     -1.0965650
  H      -4.9581480      0.3069130      5.0129260
  O      -2.9496590      0.0458820      5.0423100
  C      -4.0076010      0.2253940      4.4462180
  O      -4.1668400      0.3332600      3.1707950
     83
Step 11
  Zn     -1.8485460      0.0048580      3.6845320
  H      -2.8411930      1.2143320      0.0947970
  O      -2.7347040      0.7598720      2.0520950
  N      -0.2478240      1.1164770      4.3687830
  C       1.7840280      1.1947430      5.3020370
  N      -0.7524020     -1.6980430      3.5136170
  N       0.5898300     -1.6803290      3.6798800
  N       0.9886860      0.5618820      4.4056530
  C      -1.4797110      2.8928580      5.5541130
  H      -2.1304150      2.9431670      4.6772960
  H      -1.2145690      3.9106460      5.8508510
  H      -2.0488580      2.4415880      6.3742770
  C      -0.2527070      2.1005370      5.2718280
  C      -0.0282780     -3.7710890      3.9232990
  H      -0.0157760     -4.8390340      4.0869920
  C      -1.1468810     -2.9633230      3.6730550
  C       3.2059250      0.8315560      5.5375670
  H       3.8167720      0.9847900      4.6412900
  H       3.3091600     -0.2149000      5.8431440
  H       3.6097810      1.4596850      6.3336160
  C       1.0680270     -2.9261740      3.9216540
  C       1.3576380     -0.4665430      3.4442600
  H       2.3918800     -0.7325570      3.6628450
  C       1.0108190      2.1900770      5.8739720
  H       1.3259160      2.8923250      6.6323340
  C       2.5100470     -3.2326460      4.1130220
  H       2.6230710     -4.2939960      4.3413630
  H       2.9395700     -2.6584190      4.9406470
  H       3.0926190     -3.0154140      3.2113580
  C      -2.5847330     -3.3410840      3.6136780
  H      -2.6907140     -4.3816970      3.2981350
  H      -3.1306040     -2.7064190      2.9098180
  H      -3.0540020     -3.2383630      4.5983590
  C       1.2402270      0.0686930      2.0148840
  H       2.0339440      0.8176500      1.9023490
  H       0.2932060      0.6005750      1.9178650
  C       1.0358840     -0.3959730     -0.4725430
  H       1.4248700     -1.1030780     -1.2216480
  H       1.6672850      0.4989410     -0.5923840
  C       1.3359360     -0.9841900      0.9165330
  H       0.6256150     -1.7897330      1.1349800
  H       2.3389140     -1.4366670      0.9435480
  C      -2.3070920      0.6547310      0.8741210
  O      -1.3146310     -0.0527050      0.5517860
  H      -4.0365600     -0.4458030      6.6998710
  O      -2.0514200     -0.7804490      6.4846920
  C      -3.1416050     -0.4319970      6.0429760
  O      -3.3997260     -0.0274580      4.8452590
  B      -0.5376890     -0.0680940     -0.8634880
  H      -0.6364910     -1.3593480     -2.6583540
  C      -1.2200960     -1.2932390     -1.7206280
  H      -1.7927710      1.5888200     -1.7590910
  C      -0.7199010      1.4103180     -1.5596640
  H      -0.0528760     -2.8851810     -0.8064650
  H      -1.6342750     -2.6409350     -0.0809350
  C      -1.1020050     -2.6684730     -1.0448190
  H       1.0504940      1.2989440     -2.8043000
  C      -0.0273700      1.4878290     -2.9308700
  H      -0.3982240      0.6919610     -3.5899340
  C      -2.6817720     -1.0608010     -2.1298610
  H      -3.2994570     -0.9546690     -1.2226170
  C      -0.2437350      2.5901930     -0.6955830
  H      -2.7811710     -0.1142150     -2.6765760
  C      -0.2107440      2.8417550     -3.6197160
  H      -0.7531750      2.5971000      0.2786100
  H       0.8266400      2.4679760     -0.4705770
  C      -1.6739590     -3.8099260     -1.8880500
  H      -1.2757190      2.9794170     -3.8597010
  H       0.3282440      2.8616110     -4.5764830
  C       0.2495890      3.9948040     -2.7309880
  C      -3.2632190     -2.1950790     -2.9770330
  C      -0.4431470      3.9475410     -1.3711720
  H      -1.0723890     -3.9162000     -2.8034950
  H      -1.5927610     -4.7647670     -1.3508490
  C      -3.1259380     -3.5443300     -2.2769040
  H       1.3373370      3.9226070     -2.5818710
  H       0.0664010      4.9578550     -3.2247740
  H      -4.3164650     -1.9960360     -3.2168270
  H      -2.7276280     -2.2348110     -3.9375480
  H      -1.5197230      4.1281170     -1.5099300
  H      -0.0726250      4.7566950     -0.7274800
  H      -3.5092500     -4.3511760     -2.9149270
  H      -3.7468320     -3.5428610     -1.3683590
     142
Step 12
  Zn     -5.8845010     -3.4098050      3.7167500
  H      -4.0854260     -4.9968940      2.0217300
  O      -3.9031950     -3.6964610      3.5797370
  N      -6.6824760     -3.5615970      1.8394630
  C      -7.9054350     -2.7857020      0.1364550
  N      -6.3937780     -1.4574880      3.9548410
  N      -6.9838230     -0.8136320      2.9176400
  N      -7.1026020     -2.4573050      1.1782780
  C      -7.0731800     -5.9966950      1.7466640
  H      -6.1488520     -6.1019500      2.3202940
  H      -7.0533760     -6.7107860      0.9194780
  H      -7.9090200     -6.2652570      2.4022800
  C      -7.2455790     -4.6110140      1.2334430
  C      -7.6520550      0.2164830      4.7362710
  H      -8.1362690      0.9053320      5.4133850
  C      -6.8060080     -0.8493200      5.0714570
  C      -8.4950770     -1.7882170     -0.7945310
  H      -7.7213980     -1.2344110     -1.3373310
  H      -9.1218570     -1.0624120     -0.2655310
  H      -9.1186840     -2.3053580     -1.5259230
  C      -7.7485810      0.2169870      3.3553070
  C      -6.6208770     -1.1343130      1.5453240
  H      -7.1796620     -0.4339480      0.9238530
  C      -8.0120480     -4.1655770      0.1472540
  H      -8.5795400     -4.7708910     -0.5448980
  C      -8.4933410      1.1341580      2.4535300
  H      -9.0823840      1.8280860      3.0558610
  H      -9.1765840      0.5868480      1.7958700
  H      -7.8144160      1.7205610      1.8249030
  C      -6.4034790     -1.3393810      6.4168550
  H      -6.2897070     -0.5004430      7.1080280
  H      -5.4576600     -1.8857950      6.3717650
  H      -7.1663910     -2.0097270      6.8280390
  C      -4.4851250      3.7018130     -0.0484820
  H      -4.9045340      4.7111350      0.0690740
  H      -4.4311720      3.2852530      0.9639580
  C      -2.4497780      2.4567600     -1.1125760
  H      -1.4349950      2.3746970     -0.7000650
  C      -3.6726120      2.5344080     -3.3577810
  H      -4.1045440      3.5324960     -3.1967740
  H      -3.5328210      2.4465860     -4.4441770
  C      -3.0623910      3.7996470     -0.6171580
  H      -3.0594050      4.5311950     -1.4399260
  H      -2.4222700      4.2418470      0.1581480
  C      -5.4416140      2.8362040     -0.8757030
  H      -6.3507580      2.6710170     -0.2801300
  H      -5.7770050      3.4121330     -1.7519680
  C      -4.8415600      1.4802460     -1.3399180
  H      -5.5667840      0.6847480     -1.1025590
  C      -4.6654260      1.4770540     -2.8712500
  H      -4.3167850      0.4861690     -3.1911410
  H      -5.6331320      1.6421980     -3.3732110
  C      -5.1302210     -0.9392920      1.2701500
  H      -4.9849920     -1.1132080      0.1987010
  H      -4.5421640     -1.6982590      1.8001180
  C      -3.3582970      0.8942370      0.9855920
  H      -2.5957370      0.1279910      1.1953910
  H      -2.9946960      1.7854230      1.5184420
  C      -4.6715620      0.4681530      1.6514880
  H      -4.5943640      0.5182930      2.7472210
  H      -5.4616140      1.1804270      1.3739860
  B      -3.3891170      1.2085360     -0.6290770
  C      -2.3206580      2.4606290     -2.6466490
  H      -1.6942230      3.3034210     -2.9820490
  H      -1.7963730      1.5504460     -2.9742890
  C      -3.4555040     -4.6061040      2.8347870
  O      -2.3009180     -5.0922690      2.9733290
  H      -7.9380920     -5.4976800      5.9987660
  O      -8.4460870     -4.0890440      4.6323380
  C      -7.6143230     -4.7614140      5.2361240
  O      -6.3346180     -4.7099340      5.0784570
  Zn      1.1923900     -0.5881860     -0.8541330
  O      -2.8798520     -0.1464360     -1.3486470
  N       1.4959680     -1.8548720     -2.4252460
  C       2.5457070     -3.6063980     -3.3349990
  N       1.8659690     -1.8875120      0.5647610
  N       2.3436110     -3.0925440      0.1686980
  N       1.9934490     -3.0956870     -2.2074060
  C       1.4250550     -0.2185450     -4.2667470
  C       1.7625060     -1.5514740     -3.6992990
  C       3.3599980     -2.6255660      2.0559750
  C       2.4922420     -1.5820640      1.7053800
  C       3.1320260     -4.9697880     -3.4195260
  C       3.2449610     -3.5778960      1.0582930
  C       1.7416940     -3.7916230     -0.9540690
  C       2.4127280     -2.6323160     -4.3099250
  C       3.9108250     -4.8997440      0.9204090
  C       2.2675190     -0.2812690      2.3904030
  C      -0.8326400     -8.6204860      0.8454550
  C      -0.5776630     -6.9703070      2.8318610
  C      -2.2841930     -8.3755940      4.1223970
  C      -0.0137810     -8.2026690      2.0728070
  C      -2.3548810     -8.6324740      1.0566600
  C      -2.9363680     -7.4195780      1.8429510
  C      -3.4215310     -7.8681610      3.2342120
  C       0.2569210     -4.0802680     -0.7393250
  C      -1.4158980     -5.4775520      0.5995000
  C      -0.0078000     -4.8879390      0.5287280
  B      -1.7853080     -6.2666220      1.9880830
  C      -1.1130300     -7.3958040      4.2134420
  C      -1.7051560     -0.6055090     -1.3265600
  O      -0.7419990     -0.1398030     -0.6701400
  O       1.9482220      1.1918920     -0.9096390
  H      -1.5531710     -1.5002310     -1.9515200
  H       0.5054670      0.1801040     -3.8285980
  H       1.2926900     -0.2889930     -5.3488450
  H       2.2304500      0.4986040     -4.0719730
  H       3.9953000     -2.6833250      2.9280470
  H       2.3763360     -5.7457210     -3.2560630
  H       3.9294280     -5.1131020     -2.6827960
  H       3.5574900     -5.1158180     -4.4139420
  H       2.2767160     -4.7387450     -1.0299350
  H       2.7487750     -2.6992730     -5.3346640
  H       4.6432260     -5.0171040      1.7211230
  H       4.4338990     -4.9903340     -0.0372460
  H       3.1915930     -5.7226020      0.9940670
  H       2.3504730     -0.4026980      3.4733040
  H       1.2783490      0.1221870      2.1586460
  H       3.0178260      0.4535290      2.0776940
  H      -0.5059290     -9.6117350      0.5008170
  H      -0.5981120     -7.9334020      0.0241920
  H       0.2489790     -6.2654620      3.0125570
  H      -1.9218980     -9.3340500      3.7242090
  H      -2.6659920     -8.5994150      5.1278390
  H       0.0621590     -9.0585100      2.7605340
  H       1.0166590     -8.0118410      1.7421220
  H      -2.8268500     -8.6990880      0.0672760
  H      -2.6345460     -9.5652720      1.5693740
  H      -3.8213980     -7.0650360      1.2886150
  H      -3.9206970     -7.0322380      3.7468950
  H      -4.1844370     -8.6580790      3.1416040
  H      -0.0804090     -4.6380780     -1.6217150
  H      -0.3097720     -3.1428780     -0.7205600
  H      -1.5578030     -6.1310080     -0.2742800
  H      -2.1443850     -4.6611890      0.4519610
  H       3.7129060      2.1353120     -1.0819910
  O       3.9089250      0.1194360     -1.1472000
  C       3.2296620      1.1378040     -1.0506000
  H       0.1771240     -4.2516030      1.4047090
  H       0.7259630     -5.7049510      0.5879090
  H      -0.3118050     -7.8554260      4.8147880
  H      -1.4380510     -6.5025170      4.7633540
     166
Step 13
  Zn     -3.8491010     -1.8482080      1.4742110
  H      -1.0579210     -2.8118900      0.8576170
  O      -2.1106530     -2.0489580      2.4259600
  N      -3.7085950     -1.4973760     -0.5364400
  C      -4.2902700     -0.3740510     -2.3788530
  N      -4.6256970     -0.0238130      1.9158240
  N      -4.8450880      0.8544850      0.9065370
  N      -4.0489570     -0.2904490     -1.0479160
  C      -3.4602040     -3.8154800     -1.3375570
  H      -3.6137100     -4.1076380     -0.2950200
  H      -2.4220470     -4.0395780     -1.6073450
  H      -4.1051310     -4.4328320     -1.9683640
  C      -3.7598800     -2.3724620     -1.5449660
  C      -6.3124250      1.3374820      2.4655130
  H      -7.1161610      1.8024770      3.0178880
  C      -5.5263330      0.2490620      2.8654620
  C      -4.6530100      0.7960770     -3.2208050
  H      -3.8536840      1.5451530     -3.2375060
  H      -5.5651340      1.2838800     -2.8612530
  H      -4.8269980      0.4621880     -4.2452280
  C      -5.8594760      1.7026190      1.2098960
  C      -3.9540930      0.9182080     -0.2400520
  H      -4.3448780      1.7231980     -0.8630680
  C      -4.1148140     -1.7031790     -2.7247860
  H      -4.2365320     -2.1315190     -3.7092940
  C      -6.3221160      2.7938090      0.3136630
  H      -7.1806400      3.2905100      0.7691890
  H      -6.6294010      2.4086360     -0.6643540
  H      -5.5404420      3.5437460      0.1515640
  C      -5.6346100     -0.5783420      4.0966690
  H      -5.9841970      0.0305180      4.9339820
  H      -4.6720420     -1.0210980      4.3661440
  H      -6.3549870     -1.3909820      3.9497370
  C      -2.5053600      1.2457320      0.1222670
  H      -1.9885830      1.3972580     -0.8314530
  H      -2.0363440      0.3815290      0.6078760
  C      -1.0019210      3.1629380      0.9388400
  H      -0.2323740      2.3767490      0.9998910
  H      -0.8784720      3.7319260      1.8738540
  C      -2.3827840      2.4890150      1.0029080
  H      -2.6235610      2.1922690      2.0337870
  H      -3.1582050      3.2078910      0.7146170
  C      -1.1003160     -2.6175180      1.9385290
  O      -0.1221860     -2.9669820      2.6524030
  H      -6.5057990     -4.4238300      1.8984490
  O      -6.5283180     -2.6059990      1.0025040
  C      -5.9582670     -3.5010240      1.6197700
  O      -4.7261010     -3.4966810      2.0058510
  Zn      2.7958210      1.4241480     -2.8007130
  O      -0.5882000      3.4108620     -1.6617810
  N       2.0621260     -0.1541240     -3.8848550
  C       2.0719710     -2.3144200     -4.4623240
  N       3.9185570      0.2575250     -1.5669370
  N       3.8090080     -1.0908870     -1.6629980
  N       2.2744860     -1.4232120     -3.4626340
  C       1.5117130      0.9917680     -5.9994220
  C       1.7465090     -0.2285940     -5.1814590
  C       5.8206200     -0.6965470     -0.8823480
  C       5.1462820      0.5116750     -1.1034800
  C       2.1957980     -3.7854410     -4.2878050
  C       4.9470210     -1.7042740     -1.2539890
  C       2.5448790     -1.6900040     -2.0577340
  C       1.7307120     -1.5726390     -5.5806610
  C       5.1345270     -3.1784310     -1.2325350
  C       5.6377900      1.9049280     -0.9350420
  C       1.3833830     -1.2373650     -1.1740050
  C       1.4972600     -3.1303870      0.5684310
  C       1.5450450     -1.6220870      0.2956220
  C       0.2587320      2.6411880     -2.1850070
  O       1.3295590      2.2265770     -1.6743420
  O       3.4391230      2.9796290     -3.7610220
  H      -0.0105730      2.3044460     -3.2004260
  H       1.1743810      1.8277410     -5.3812820
  H       0.7576400      0.7969820     -6.7661130
  H       2.4333860      1.2975500     -6.5069990
  H       6.8232770     -0.8259370     -0.5010260
  H       1.4721630     -4.1684170     -3.5601390
  H       3.1976780     -4.0679760     -3.9477550
  H       2.0095630     -4.2778440     -5.2438690
  H       2.6770440     -2.7682680     -1.9682110
  H       1.5015450     -1.9605180     -6.5628300
  H       6.1729180     -3.4016570     -0.9809340
  H       4.9139490     -3.6271930     -2.2063840
  H       4.4938810     -3.6580740     -0.4852940
  H       6.3347110      1.9649870     -0.0955190
  H       4.8098620      2.5951980     -0.7518280
  H       6.1661350      2.2357840     -1.8360520
  H       0.4807260     -1.7043590     -1.5879190
  H       1.2535080     -0.1544600     -1.2724930
  H       2.4547900     -3.5767380      0.2614560
  H       0.7649360     -3.5661690     -0.1328200
  H       4.9000650      3.4518900     -5.0612920
  O       4.9519510      1.5018010     -4.5042580
  C       4.4628380      2.6286930     -4.4633150
  H       0.7472540     -1.1025170      0.8427610
  H       2.4780990     -1.1857870      0.6723790
  B       1.1899130     -3.6883830      2.0862470
  H       3.3204190     -3.5633240      2.7484340
  C       2.3442050     -3.3130240      3.2070210
  H       0.6131770     -5.6097970      3.0872290
  C       0.8342340     -5.2987920      2.0514130
  H       2.5313020     -1.1988900      2.6896070
  H       1.4383700     -1.5295620      4.0173360
  C       2.4057870     -1.8206330      3.5817520
  H       2.2832930     -5.8749610      0.5491440
  C       2.0342530     -6.1418650      1.5885310
  H       2.9249370     -5.8991870      2.1832740
  C       2.2537930     -4.1271360      4.5096820
  H       1.2758770     -3.9371530      4.9803900
  C      -0.4013190     -5.7080870      1.2345040
  H       2.2802230     -5.2022080      4.2955140
  C       1.7715410     -7.6476490      1.6505020
  H      -1.2925550     -5.1693580      1.5857750
  H      -0.2672770     -5.4248060      0.1783680
  C       3.5152200     -1.4822750      4.5802520
  H       1.6265390     -7.9443180      2.6999820
  H       2.6436510     -8.2076850      1.2866020
  C       0.5286270     -8.0271350      0.8492860
  C       3.3579640     -3.8019130      5.5179940
  C      -0.6820240     -7.2119610      1.2974730
  H       4.4929490     -1.6778370      4.1136310
  H       3.4970390     -0.4108950      4.8225310
  C       3.3980630     -2.3142820      5.8529550
  H       0.7166570     -7.8340310     -0.2177100
  H       0.3238950     -9.1017450      0.9395880
  H       3.2285140     -4.3960950      6.4328330
  H       4.3288480     -4.0970600      5.0912690
  H      -0.9345610     -7.4857490      2.3326820
  H      -1.5585990     -7.4661260      0.6861990
  H       4.2259670     -2.0932860      6.5392680
  H       2.4727340     -2.0380720      6.3803650
  H       0.4965210      5.8550380      0.6497200
  B      -0.6388190      4.2224710     -0.2577630
  C       0.7965980      4.9941540      0.0199840
  H      -1.2661150      6.1765980     -1.1255290
  C      -1.7875510      5.3722030     -0.5720870
  H       1.4481860      3.8677430      1.7663680
  H       2.2155100      3.3824870      0.2631000
  C       1.8733670      4.2570560      0.8324360
  H      -2.8977950      5.3109260      1.2936390
  C      -2.3238920      6.0424500      0.7043760
  H      -1.4940290      6.3620960      1.3494000
  C       1.4482310      5.6087370     -1.2296550
  H       1.8037690      4.8040580     -1.8890050
  C      -2.9741190      4.9899310     -1.4732960
  H       0.7095090      6.1763240     -1.8109300
  C      -3.2277130      7.2407510      0.4090630
  H      -2.6059120      4.5487810     -2.4071510
  H      -3.5825480      4.2099050     -0.9902610
  C       3.0751850      5.1440340      1.1680750
  H      -2.6342190      8.0264880     -0.0819000
  H      -3.6109810      7.6771410      1.3414510
  C      -4.3871190      6.8507210     -0.5049630
  C       2.6381960      6.5120030     -0.8983030
  C      -3.8816680      6.1828690     -1.7826090
  H       2.7489140      5.9529780      1.8395300
  H       3.8339880      4.5721430      1.7201260
  C       3.6908660      5.7626360     -0.0845320
  H      -5.0447090      6.1497010      0.0314200
  H      -5.0009250      7.7284850     -0.7457180
  H       3.0855780      6.9146370     -1.8175140
  H       2.2853380      7.3777990     -0.3179440
  H      -3.3141770      6.9209810     -2.3694260
  H      -4.7294940      5.8738360     -2.4096080
  H       4.5215890      6.4293200      0.1817410
  H       4.1200580      4.9637000     -0.7081010
     142
Step 14
  Zn     -7.8954480      0.4188860      2.6202650
  H      -7.9359980      1.8539230     -0.8351800
  O      -7.8283750      0.5096870      0.6559450
  N      -6.4439380      1.4723980      3.6253980
  C      -4.6435280      1.6035580      4.9462050
  N      -6.9212980     -1.3943460      3.0298180
  N      -5.6426520     -1.4083270      3.4709800
  N      -5.2732220      0.8928450      3.9779740
  C      -7.8024000      3.4029350      4.3171810
  H      -8.1807950      3.4342700      3.2917500
  H      -7.5818050      4.4192240      4.6528200
  H      -8.5870340      2.9943430      4.9638410
  C      -6.5825690      2.5558480      4.3923990
  C      -6.4470400     -3.3996910      3.9026670
  H      -6.5475440     -4.4252740      4.2282190
  C      -7.4289160     -2.5987320      3.2968480
  C      -3.3191070      1.2327200      5.5110360
  H      -2.5310040      1.2713410      4.7513320
  H      -3.3289700      0.2244920      5.9383810
  H      -3.0582650      1.9351680      6.3047430
  C      -5.3143200     -2.6117850      4.0027860
  C      -4.7791400     -0.2600000      3.2440380
  H      -3.8153350     -0.5087690      3.6894220
  C      -5.4646120      2.6799590      5.2320360
  H      -5.2752890      3.4572640      5.9584150
  C      -3.9667930     -2.9311350      4.5442400
  H      -3.9708050     -3.9475190      4.9423120
  H      -3.6842510     -2.2497840      5.3537190
  H      -3.1941630     -2.8734810      3.7696930
  C      -8.8475300     -2.9327330      2.9954460
  H      -8.9412490     -3.9888410      2.7296360
  H      -9.2299420     -2.3280400      2.1697660
  H      -9.4816840     -2.7499050      3.8699680
  C      -4.8098260      4.4987150     -0.6053290
  H      -5.5705420      5.2821570     -0.7299790
  H      -5.3674270      3.6050060     -0.3039250
  C      -2.5361250      4.0728190      0.5926770
  H      -2.3684300      3.7576000      1.6347260
  C      -1.4246710      5.4672060     -1.2418870
  H      -2.2619760      6.1736500     -1.3319250
  H      -0.5239430      6.0458080     -1.4902870
  C      -3.8590850      4.8845200      0.5377660
  H      -3.6271710      5.9583680      0.4653780
  H      -4.4116880      4.7758660      1.4810960
  C      -4.1349550      4.2284490     -1.9600250
  H      -4.8644660      3.7069050     -2.5941370
  H      -3.9550110      5.1896150     -2.4653110
  C      -2.8042640      3.4200370     -1.9070850
  H      -2.8488260      2.6354980     -2.6767620
  C      -1.6164480      4.3369240     -2.2538310
  H      -0.6929070      3.7414730     -2.2981620
  H      -1.7426660      4.7732660     -3.2583480
  C      -4.6005390      0.0300280      1.7538280
  H      -5.5811590      0.2007810      1.2947640
  H      -4.1991450     -0.8856570      1.3015540
  C      -3.5899910      1.5503810     -0.0226340
  H      -4.6086380      1.7421200     -0.3901180
  H      -3.2645690      0.6519780     -0.5702200
  C      -3.6843160      1.2160970      1.4670030
  H      -2.6827280      1.0127940      1.8747290
  H      -4.0589520      2.0934620      2.0111220
  B      -2.6022020      2.7897830     -0.4168650
  C      -1.3449540      4.9680830      0.2014730
  H      -1.2753830      5.8376820      0.8754550
  H      -0.4125160      4.4021030      0.3310590
  C      -7.9785200      1.7265460      0.2659550
  O      -8.1583190      2.7061670      0.9884330
  H     -10.9390800      0.2829360      4.8362940
  O      -8.9895550      0.0989020      5.3470730
  C      -9.8754440      0.2708750      4.5152800
  O      -9.7306890      0.4508620      3.2473560
  Zn     -0.1337090     -0.8485520     -2.8363150
  O      -1.7081270     -1.9604450     -3.3557260
  N       1.8095590     -0.2518710     -3.2223240
  C       4.0246510     -0.3889820     -2.9511420
  N       0.5548630     -2.0996020     -1.3185480
  N       1.8154180     -2.5870340     -1.3601810
  N       2.8451320     -1.0502180     -2.8602170
  C       1.4746310      2.0793470     -3.9577170
  C       2.3296270      0.9372810     -3.5385490
  C       1.0035740     -3.1801450      0.5863710
  C       0.0469720     -2.4482500     -0.1328860
  C       5.3384630     -1.0112140     -2.6428530
  C       2.1242460     -3.2560380     -0.2221450
  C       2.6163160     -2.4584910     -2.5668180
  C       3.7229320      0.8906500     -3.3831640
  C       3.4314120     -3.9232120      0.0125220
  C      -1.3273490     -2.0531140      0.2803850
  C       0.1486470     -6.5455910     -7.5176200
  C      -1.6591930     -5.3270840     -6.0794770
  C      -2.1298830     -3.8492640     -8.1174390
  C      -1.2778790     -6.5608870     -6.9485050
  C       0.6197090     -5.1902930     -8.0685750
  C       0.2475030     -3.9597970     -7.1931570
  C      -0.8157630     -3.0987560     -7.8987500
  C       2.0297950     -3.1769460     -3.7923940
  C       0.8118140     -5.1962280     -4.7753770
  C       1.3037680     -4.4870950     -3.5028570
  B      -0.3131350     -4.4607670     -5.7488140
  C      -2.6884120     -4.4577250     -6.8302700
  C      -1.6074480     -2.9732090     -4.0995510
  O      -0.7194970     -3.1024660     -4.9826790
  O      -1.0717470      0.6554770     -1.9483660
  H      -2.3480070     -3.7726440     -3.9651780
  H       0.5059160      1.7368060     -4.3303070
  H       1.9685460      2.6501720     -4.7484100
  H       1.2978680      2.7617560     -3.1192320
  H       0.8943010     -3.6050820      1.5738510
  H       5.5577840     -1.8457010     -3.3175490
  H       5.3744490     -1.3877460     -1.6152290
  H       6.1256800     -0.2644690     -2.7600530
  H       3.5889490     -2.8804830     -2.3150180
  H       4.4273080      1.6889180     -3.5677390
  H       3.4378640     -4.3577510      1.0136910
  H       4.2650460     -3.2163900     -0.0569550
  H       3.6086430     -4.7279330     -0.7087480
  H      -1.7461120     -2.8061700      0.9528890
  H      -1.9874190     -1.9527980     -0.5844570
  H      -1.3149280     -1.0982760      0.8179270
  H       0.2368200     -7.3104730     -8.3016570
  H       0.8383630     -6.8573030     -6.7257300
  H      -2.1516570     -5.7028250     -5.1670810
  H      -1.9675770     -4.6504480     -8.8519320
  H      -2.8755760     -3.1808780     -8.5687170
  H      -1.9935610     -6.6527060     -7.7792750
  H      -1.3950720     -7.4846110     -6.3668380
  H       1.7080610     -5.2456250     -8.2042230
  H       0.2131390     -5.0550800     -9.0819340
  H       1.1484890     -3.3355240     -7.0758910
  H      -1.0140320     -2.2016950     -7.2946670
  H      -0.4440610     -2.7376240     -8.8712060
  H       2.8685050     -3.3489470     -4.4778150
  H       1.3507180     -2.4964980     -4.3113810
  H       0.4280550     -6.1780040     -4.4555360
  H       1.7049280     -5.4288420     -5.3760750
  H       0.4541090      0.9845070     -0.6386620
  O      -1.1050650      2.1600590     -0.2791100
  C      -0.5641980      1.2559140     -0.9628440
  H       0.4544240     -4.2852210     -2.8355090
  H       1.9738750     -5.1519500     -2.9376150
  H      -3.5841940     -5.0510610     -7.0734150
  H      -3.0431240     -3.6415510     -6.1843240
     142
Step 15
  Zn     -7.7131610      0.3706970      2.6822240
  H      -8.0992290      2.0932900     -0.5973650
  O      -7.8425580      0.6001310      0.7275910
  N      -6.1452150      1.2956230      3.6295320
  C      -4.2133020      1.2642540      4.7563880
  N      -6.7530430     -1.4946850      2.8466070
  N      -5.4288100     -1.5704010      3.1122820
  N      -4.9585160      0.6663520      3.7941870
  C      -7.3752740      3.1621610      4.6575850
  H      -7.8550940      3.3149360      3.6870110
  H      -7.0973850      4.1309520      5.0797610
  H      -8.0996560      2.6907480      5.3310770
  C      -6.1755600      2.2957750      4.5129090
  C      -6.2241860     -3.5825410      3.4554320
  H      -6.3096770     -4.6326190      3.6961990
  C      -7.2540870     -2.7123800      3.0596430
  C      -2.8464010      0.8181740      5.1349380
  H      -2.1432250      0.9191250      4.3011910
  H      -2.8376270     -0.2273270      5.4608350
  H      -2.4839320      1.4342440      5.9599340
  C      -5.0679020     -2.8243410      3.4815350
  C      -4.5716880     -0.4140020      2.9028890
  H      -3.5716720     -0.7148670      3.2165380
  C      -4.9727510      2.3167070      5.2360610
  H      -4.6891100      3.0120570      6.0130420
  C      -3.6728660     -3.2099990      3.8221020
  H      -3.6499110     -4.2644650      4.1033740
  H      -3.2862760     -2.6252920      4.6637240
  H      -2.9938560     -3.0702140      2.9740640
  C      -8.7018760     -3.0047310      2.8752600
  H      -8.8587040     -3.6445660      2.0000840
  H      -9.2748720     -2.0846350      2.7398110
  H      -9.0996670     -3.5354130      3.7455490
  C      -4.9674980      4.6255630     -0.6978980
  H      -5.7437270      5.4010310     -0.7626290
  H      -5.5021840      3.7072680     -0.4308340
  C      -2.6566190      4.1816930      0.4237100
  H      -2.4573960      3.8160720      1.4436150
  C      -1.6252230      5.6998420     -1.3559960
  H      -2.4831250      6.3863010     -1.3888020
  H      -0.7462590      6.3148960     -1.5948200
  C      -3.9972380      4.9654320      0.4436950
  H      -3.7896300      6.0466010      0.4295000
  H      -4.5263190      4.7909010      1.3907820
  C      -4.3212580      4.4379820     -2.0804490
  H      -5.0556240      3.9318780     -2.7216300
  H      -4.1758160      5.4270150     -2.5417150
  C      -2.9738480      3.6582090     -2.0999150
  H      -3.0173290      2.9165760     -2.9107770
  C      -1.8128210      4.6187520     -2.4206290
  H      -0.8775910      4.0470470     -2.5094590
  H      -1.9671020      5.1024880     -3.3993250
  C      -4.5442770      0.0171480      1.4366860
  H      -5.5652430      0.2260550      1.0969110
  H      -4.1954120     -0.8501240      0.8619870
  C      -3.6689210      1.6740400     -0.2914300
  H      -4.7124240      1.8822810     -0.5691170
  H      -3.3763730      0.8232350     -0.9266160
  C      -3.6537070      1.2274250      1.1716980
  H      -2.6239570      1.0002310      1.4869020
  H      -3.9874830      2.0583890      1.8073340
  B      -2.7151000      2.9509000     -0.6521450
  C      -1.4968520      5.1269350      0.0561180
  H      -1.4320770      5.9607560      0.7746130
  H      -0.5480260      4.5787160      0.1327620
  C      -8.0145440      1.8504160      0.4811640
  O      -8.0892720      2.7488150      1.3199620
  H     -10.5776790      0.0817320      5.1217980
  O      -8.5914240     -0.0662830      5.4802400
  C      -9.5413300      0.1060660      4.7228720
  O      -9.4957430      0.3239390      3.4525260
  Zn     -0.2816050     -0.4967530     -3.4135230
  H      -2.8107840     -1.4899030     -5.6917120
  O      -1.8358230     -1.7988510     -3.9326630
  N       1.5748950      0.3201590     -3.8967560
  C       3.7934930      0.5426840     -3.6981680
  N       0.6216480     -1.6331780     -1.8793200
  N       1.9585610     -1.8409830     -1.8702840
  N       2.7263370     -0.2713690     -3.4987940
  C       0.8770340      2.4939670     -4.8352730
  H      -0.0410110      1.9766430     -5.1218800
  H       1.2594930      3.0396970     -5.7022810
  H       0.6312120      3.2326010     -4.0646920
  C       1.9023640      1.5357040     -4.3417740
  C       1.2463900     -2.4317230      0.1154200
  H       1.2063230     -2.7880670      1.1348310
  C       0.1730990     -1.9825720     -0.6719010
  C       5.1939760      0.1546790     -3.3847560
  H       5.5200460     -0.7036400     -3.9822780
  H       5.3148870     -0.1036250     -2.3273760
  H       5.8568110      0.9927630     -3.6072950
  C       2.3762270     -2.3316110     -0.6757550
  C       2.7311520     -1.6650820     -3.0875580
  H       3.7630240     -1.8992710     -2.8234580
  C       3.2914600      1.7132310     -4.2364170
  H       3.8616120      2.5865960     -4.5191890
  C       3.7901030     -2.6803090     -0.3758000
  H       3.8649460     -3.0134470      0.6608940
  H       4.4554500     -1.8202790     -0.5059550
  H       4.1526990     -3.4889590     -1.0192290
  C      -1.2627080     -1.8520300     -0.3023990
  H      -1.5858850     -2.7274370      0.2682570
  H      -1.8928530     -1.7613930     -1.1897280
  H      -1.4216230     -0.9694550      0.3271020
  C       4.6140340     -7.1944720     -6.9461780
  H       5.2856800     -7.9978490     -7.2748400
  H       4.1593520     -7.5435060     -6.0054300
  C       2.5602770     -5.8014810     -7.6007230
  H       1.5188060     -6.1481630     -7.5862020
  C       4.0557080     -4.0370770     -8.7077180
  H       4.7426160     -4.7752670     -9.1407830
  H       4.0540100     -3.1858470     -9.3998420
  C       3.4990110     -6.9820160     -7.9726380
  H       3.9436780     -6.8210390     -8.9646990
  H       2.9129340     -7.9051580     -8.0540090
  C       5.4170970     -5.9237430     -6.6543470
  H       6.1198780     -6.1315420     -5.8386640
  H       6.0361270     -5.6768040     -7.5282670
  C       4.5228930     -4.7102130     -6.2710570
  H       4.8785460     -4.2789830     -5.3266130
  C       4.5850660     -3.5894370     -7.3459890
  H       3.9994890     -2.7224590     -7.0072890
  H       5.6215950     -3.2371160     -7.4452970
  C       2.2807090     -2.5909900     -4.2177770
  H       2.9323160     -2.3770920     -5.0724330
  H       1.2607160     -2.3386030     -4.5315090
  C       1.9927440     -4.9615210     -5.0428720
  H       0.9923090     -4.7052490     -5.4247420
  H       1.8704940     -6.0025150     -4.6886100
  C       2.3525670     -4.0694010     -3.8543920
  H       1.6721000     -4.2643940     -3.0154800
  H       3.3637870     -4.3096590     -3.4990870
  B       3.0036870     -5.1445010     -6.2333380
  C       2.6523470     -4.6366070     -8.6231240
  H       2.3362750     -4.9899220     -9.6147290
  H       1.9413900     -3.8460160     -8.3395640
  C      -1.9994800     -1.1697160     -5.0179790
  O      -1.2722170     -0.2009380     -5.3468590
  H       0.3600830      1.2466960     -1.0939780
  O      -1.2102150      2.3541090     -0.5976890
  C      -0.6799020      1.5006610     -1.3595180
  O      -1.2106150      0.9417800     -2.3503150
     142
Step 16
  Zn     -4.2477180     -3.4162990      2.3309930
  H      -3.5470040     -4.8441710     -0.3586250
  O      -2.6660630     -3.9328080      1.2391510
  N      -5.9747100     -2.5987490      1.6373920
  C      -7.7544490     -1.3311040      2.1023900
  N      -3.7359900     -1.8242860      3.5056970
  N      -4.6100920     -0.7987570      3.6452020
  N      -6.4047940     -1.4330930      2.1775020
  C      -6.9621010     -4.6380930      0.6745290
  H      -5.9684440     -4.8178210      0.2539190
  H      -7.7056750     -4.7802820     -0.1139680
  H      -7.1455250     -5.3928050      1.4472810
  C      -7.0626630     -3.2677940      1.2444510
  C      -3.4257260     -0.8436310      5.4918400
  H      -3.0312700     -0.6122000      6.4708300
  C      -3.0202030     -1.8744960      4.6336000
  C      -8.5169120     -0.1440200      2.5703910
  H      -8.2700410      0.7506210      1.9883950
  H      -8.3180980      0.0723900      3.6251510
  H      -9.5852370     -0.3368040      2.4576700
  C      -4.4446910     -0.1733960      4.8367720
  C      -5.4598400     -0.3860530      2.5395540
  H      -6.0635780      0.4349830      2.9275700
  C      -8.2037850     -2.4981150      1.5082550
  H      -9.2315810     -2.7561200      1.2970910
  C      -5.2341200      1.0106080      5.2670580
  H      -4.9584580      1.2709270      6.2905720
  H      -6.3100530      0.8083060      5.2444570
  H      -5.0386170      1.8798130      4.6301760
  C      -2.0072620     -2.9407550      4.8589920
  H      -1.1446680     -2.5408660      5.3984700
  H      -1.6612760     -3.3665910      3.9134060
  H      -2.4301100     -3.7519840      5.4622920
  C      -4.4026410      5.0705840      0.5324820
  H      -5.1425890      5.8833960      0.5379360
  H      -4.9871690      4.1448960      0.4800600
  C      -2.3388870      4.2015670      1.8551780
  H      -2.3373280      3.5897760      2.7717730
  C      -0.9420400      6.0035990      0.6915340
  H      -1.7444220      6.7549270      0.6993560
  H      -0.0048420      6.5739320      0.7549020
  C      -3.6240500      5.0727470      1.8550540
  H      -3.3652930      6.1102840      2.1169790
  H      -4.3099150      4.7438790      2.6482500
  C      -3.5369880      5.1780330     -0.7338430
  H      -4.1678910      4.9036650     -1.5901880
  H      -3.2799840      6.2356930     -0.8987540
  C      -2.2360170      4.3237110     -0.7363300
  H      -2.1726360      3.7988550     -1.7012010
  C      -0.9985410      5.2332850     -0.6291890
  H      -0.0876150      4.6248350     -0.7266580
  H      -0.9718270      5.9538350     -1.4631760
  C      -4.6731110      0.1115060      1.3291910
  H      -5.4210110      0.3750370      0.5708440
  H      -4.0756550     -0.7060620      0.9095870
  C      -3.3236710      2.0348140      0.3546110
  H      -4.2186430      2.3859880     -0.1814810
  H      -2.8880040      1.2816540     -0.3162150
  C      -3.7969870      1.3293240      1.6280530
  H      -2.9377650      1.0164140      2.2373970
  H      -4.3681980      2.0333700      2.2511550
  B      -2.2596340      3.2699340      0.5115240
  C      -1.0902040      5.1030830      1.9199690
  H      -1.1150170      5.7358090      2.8225890
  H      -0.1960630      4.4723640      2.0089960
  C      -2.6561840     -4.7468560      0.2794200
  O      -1.6469370     -5.4517670      0.0122840
  H      -5.5069640     -6.0359240      4.6986930
  O      -5.9440710     -4.0629080      4.5652370
  C      -5.3411580     -5.0637880      4.1889660
  O      -4.4892480     -5.1327830      3.2228850
  Zn     -0.5857810     -0.3755360     -2.1277840
  O      -2.5108640     -1.1162770     -1.7381620
  N       1.0010480     -0.4252130     -3.4525470
  C       2.9761500     -1.1129420     -4.2444740
  N       0.5089760     -1.5443760     -0.7519370
  N       1.6287620     -2.1793960     -1.1756540
  N       1.9521580     -1.3861240     -3.4004650
  C       0.6418330      1.7204800     -4.6201910
  C       1.4242830      0.4875630     -4.3318190
  C       1.7028470     -2.2264430      1.0149890
  C       0.5416600     -1.5642370      0.5824790
  C       4.1544450     -2.0017000     -4.4209330
  C       2.3733790     -2.6181080     -0.1283330
  C       1.7541130     -2.5640970     -2.5722500
  C       2.6621290      0.0877720     -4.8575490
  C       3.6363690     -3.3868040     -0.2822100
  C      -0.5468170     -0.9696990      1.4045950
  C      -1.2890310     -8.4586620     -3.1700780
  C      -0.4645840     -7.5389640     -0.8761480
  C      -2.3516120     -8.8772490      0.2124100
  C      -0.2784850     -8.5738860     -2.0188930
  C      -2.7420410     -8.1855560     -2.7503660
  C      -2.9337080     -7.1612870     -1.5931130
  C      -3.3965510     -7.8944000     -0.3182380
  C       0.5698170     -3.4123910     -3.0468430
  C      -1.0667220     -5.2856660     -2.4354690
  C       0.2697390     -4.6022630     -2.1376120
  B      -1.5268390     -6.3784250     -1.3093470
  C      -0.9741070     -8.2396240      0.3985160
  C      -2.9356360     -0.5800460     -2.8032060
  O      -2.1791730      0.0334020     -3.5932970
  O      -0.7003310      1.4467550     -1.2926240
  H      -4.0101120     -0.6618230     -3.0361840
  H      -0.4311060      1.5342000     -4.5321330
  H       0.8591050      2.0749600     -5.6307170
  H       0.9058820      2.5222760     -3.9217900
  H       2.0117340     -2.4062360      2.0348030
  H       3.8670330     -2.9792220     -4.8228310
  H       4.6819460     -2.1671280     -3.4754640
  H       4.8515380     -1.5392830     -5.1220440
  H       2.6737950     -3.1455810     -2.6431520
  H       3.2568080      0.6067330     -5.5955970
  H       4.0828690     -3.5451890      0.7011360
  H       4.3615360     -2.8536770     -0.9056370
  H       3.4568480     -4.3684420     -0.7341690
  H      -0.9163590     -1.7087340      2.1208660
  H      -1.3862290     -0.6596050      0.7785560
  H      -0.1898820     -0.1064660      1.9748640
  H      -1.2546820     -9.3706140     -3.7824160
  H      -0.9618080     -7.6518340     -3.8347080
  H       0.5210570     -7.1116420     -0.6331990
  H      -2.2653390     -9.7192990     -0.4885290
  H      -2.6961480     -9.3141510      1.1596220
  H      -0.3221350     -9.5919480     -1.6027260
  H       0.7279490     -8.4868950     -2.4505690
  H      -3.2857090     -7.8485050     -3.6429650
  H      -3.2166490     -9.1379760     -2.4695520
  H      -3.7467840     -6.4778340     -1.8892370
  H      -3.6292180     -7.1687440      0.4746510
  H      -4.3361000     -8.4382790     -0.5077810
  H       0.8019540     -3.7426190     -4.0664760
  H      -0.3238260     -2.7835730     -3.1259650
  H      -1.0377230     -5.7112350     -3.4479350
  H      -1.8447700     -4.5023690     -2.4812330
  H       0.7461470      1.4430200      0.1363140
  O      -0.7991940      2.5870740      0.6408420
  C      -0.2431940      1.8096120     -0.1825160
  H       0.2543950     -4.2603600     -1.0954480
  H       1.0919110     -5.3278940     -2.2083030
  H      -0.2634170     -9.0161170      0.7254820
  H      -1.0273970     -7.5067640      1.2153720
     142
Step 17
  Zn     -4.8480680     -3.4278930      3.0073840
  H      -5.9866480     -3.1336100      0.3426330
  O      -4.3363200     -3.9498630      1.2076050
  N      -6.6068270     -2.3741420      3.0582190
  C      -7.8985640     -0.7343980      3.8566540
  N      -3.7501730     -1.8760380      3.8263220
  N      -4.3727010     -0.7194100      4.1578430
  N      -6.6439820     -1.0917330      3.4859670
  C      -8.1573140     -4.2787350      2.8713410
  H      -7.4998470     -4.6660420      2.0876590
  H      -9.1928480     -4.3772060      2.5365950
  H      -8.0312620     -4.9065750      3.7606670
  C      -7.8453290     -2.8577390      3.1837380
  C      -2.6372420     -0.8734890      5.4896750
  H      -1.8982460     -0.6677450      6.2507100
  C      -2.6985840     -1.9894570      4.6421170
  C      -8.2609050      0.6267390      4.3324820
  H      -8.0963210      1.3842230      3.5586370
  H      -7.6818810      0.9142540      5.2165020
  H      -9.3188060      0.6421830      4.6008450
  C      -3.7200300     -0.0781690      5.1594210
  C      -5.4829850     -0.2236590      3.3619230
  H      -5.7767540      0.7215240      3.8201180
  C      -8.6923320     -1.8533280      3.6733060
  H      -9.7515350     -1.9292070      3.8731530
  C      -4.1426600      1.2348030      5.7140070
  H      -3.5000070      1.4908900      6.5583050
  H      -5.1781980      1.2093470      6.0688930
  H      -4.0588970      2.0329540      4.9686370
  C      -1.8112010     -3.1832020      4.6094690
  H      -0.7682610     -2.8858030      4.7498530
  H      -1.8993110     -3.7173950      3.6605490
  H      -2.0702500     -3.8791210      5.4148640
  C      -4.8076150      4.6723380      0.0611720
  H      -5.5279160      5.4992050     -0.0147430
  H      -5.4130900      3.7745520      0.2284080
  C      -2.6401390      3.9898120      1.3268930
  H      -2.5555540      3.5517270      2.3344730
  C      -1.3436360      5.5153650     -0.2662920
  H      -2.1387810      6.2721510     -0.3224320
  H      -0.4017360      6.0668920     -0.3937440
  C      -3.9101790      4.8813720      1.2892220
  H      -3.6177220      5.9414810      1.3434430
  H      -4.5239970      4.7109480      2.1846240
  C      -4.0638900      4.5203200     -1.2758030
  H      -4.7772090      4.1131340     -2.0051770
  H      -3.8093460      5.5213360     -1.6565510
  C      -2.7801340      3.6389320     -1.2413180
  H      -2.8148260      2.9505760     -2.0974810
  C      -1.5277790      4.5185140     -1.4116950
  H      -0.6357480      3.8779440     -1.4716850
  H      -1.5666450      5.0717320     -2.3645070
  C      -5.0884270      0.0415140      1.9086850
  H      -6.0064280      0.3279000      1.3809960
  H      -4.7280120     -0.8842500      1.4442270
  C      -3.7883410      1.6172280      0.3532000
  H      -4.7510040      1.9038170     -0.0952750
  H      -3.4550630      0.7542290     -0.2429930
  C      -4.0518590      1.1595600      1.7884540
  H      -3.1120210      0.8355830      2.2574790
  H      -4.4023350      2.0168930      2.3817810
  B      -2.6998640      2.8294060      0.1736450
  C      -1.3812880      4.8534920      1.1119770
  H      -1.3111970      5.6363700      1.8852080
  H      -0.4893000      4.2234500      1.2289600
  C      -5.0490720     -3.7058160      0.1538680
  O      -4.7733370     -4.0477010     -0.9864740
  H      -4.9255650     -5.8354380      5.8986540
  O      -5.4939920     -3.8945630      5.8244610
  C      -5.0460180     -4.9084450      5.2981250
  O      -4.6755580     -5.0492940      4.0711900
  Zn     -0.4126070     -0.5978590     -2.6540830
  O      -2.1508660     -1.4132550     -3.5152220
  N       1.6256830     -0.2718970     -2.9427830
  C       3.8082210     -0.7120500     -2.7192330
  N       0.0841600     -2.0323730     -1.2005040
  N       1.2972790     -2.6347640     -1.2056410
  N       2.5505090     -1.2121040     -2.6409730
  C       1.5914970      2.1232230     -3.5332650
  C       2.2951080      0.8540100     -3.2029160
  C       0.3785080     -3.1542500      0.7140910
  C      -0.4875800     -2.3380930     -0.0339660
  C       5.0301890     -1.5198970     -2.4665800
  C       1.5124020     -3.3264800     -0.0573580
  C       2.1421880     -2.5843520     -2.3837000
  C       3.6733300      0.6173100     -3.0785290
  C       2.7504820     -4.1013150      0.2228820
  C      -1.8421680     -1.8493420      0.3325460
  C      -2.5462630     -8.1423920     -3.9426090
  C      -0.1185290     -7.7111040     -3.2304980
  C      -0.6242730     -8.5345700     -0.8447080
  C      -1.1172610     -8.6886030     -3.9031330
  C      -3.0593820     -7.7041330     -2.5694340
  C      -2.1071720     -6.7021010     -1.8675940
  C      -1.4814230     -7.2986550     -0.5726700
  C       1.5293510     -3.2314190     -3.6290290
  C      -0.2633260     -4.9277430     -2.8459910
  C       1.1185950     -4.6988240     -3.4580720
  B      -0.8248220     -6.3916510     -2.7332930
  C       0.4544940     -8.2812110     -1.8979340
  C      -1.9804320     -0.6847370     -4.5338480
  O      -0.9964960      0.0870380     -4.6508430
  O      -1.1784410      0.8972270     -1.5615470
  H      -2.7265930     -0.7344580     -5.3439470
  H       0.6409830      1.9262390     -4.0346720
  H       2.2140950      2.7408010     -4.1855180
  H       1.3862000      2.7027290     -2.6259950
  H       0.2010870     -3.5667010      1.6972130
  H       5.1213240     -2.3495080     -3.1758560
  H       5.0365650     -1.9384170     -1.4544680
  H       5.9102900     -0.8835880     -2.5753840
  H       3.0507830     -3.1265050     -2.1198030
  H       4.4746240      1.3259970     -3.2318120
  H       2.6863090     -4.5261060      1.2262970
  H       3.6431940     -3.4684390      0.1777510
  H       2.8835770     -4.9252730     -0.4860980
  H      -2.4610190     -2.6791440      0.6873850
  H      -2.3408270     -1.3907400     -0.5234250
  H      -1.7813710     -1.1085780      1.1374350
  H      -3.2236170     -8.8853870     -4.3832840
  H      -2.5666800     -7.2707110     -4.6158670
  H       0.7329900     -7.5322320     -3.8984030
  H      -1.2689570     -9.3594380     -1.1740700
  H      -0.1555040     -8.8740800      0.0875180
  H      -1.1136010     -9.6579190     -3.3847640
  H      -0.7897310     -8.8979330     -4.9287220
  H      -4.0478860     -7.2444810     -2.6892500
  H      -3.2166360     -8.5925340     -1.9412980
  H      -2.6659080     -5.8043100     -1.5738900
  H      -0.8617540     -6.5318940     -0.0834110
  H      -2.2810820     -7.5448950      0.1401950
  H       2.3006440     -3.1443250     -4.4031020
  H       0.6752190     -2.6401250     -3.9778640
  H      -1.0200280     -4.3809090     -3.4366210
  H      -0.3462710     -4.4722880     -1.8495510
  H       0.2513440      0.8950630     -0.1133160
  O      -1.2605350      2.1066470      0.3298090
  C      -0.7197130      1.2856090     -0.4603870
  H       1.8877700     -5.2246270     -2.8750130
  H       1.1426800     -5.1573580     -4.4537010
  H       1.0025520     -9.2111820     -2.1054700
  H       1.1936430     -7.5761600     -1.4882730
     142
Step 18
  Zn     -4.9193460     -3.0840500      3.0867540
  H      -3.5963120     -5.0386070      1.0548630
  O      -3.1543760     -3.9049990      2.6919950
  N      -6.2564980     -2.4077740      1.7103640
  C      -7.9588910     -1.0293790      1.2715610
  N      -4.6351760     -1.2709390      3.9790160
  N      -5.4235180     -0.2286620      3.6226410
  N      -6.7225050     -1.1400360      1.8159920
  C      -7.0740690     -4.5918730      0.9223920
  H      -6.0215870     -4.8883040      0.9430790
  H      -7.5023540     -4.8907260     -0.0379940
  H      -7.5990640     -5.1451440      1.7089060
  C      -7.2196090     -3.1256640      1.1249120
  C      -4.8681580      0.1179370      5.7171840
  H      -4.7750240      0.5533400      6.7016930
  C      -4.3058550     -1.0816600      5.2610560
  C      -8.7112520      0.2502430      1.1950310
  H      -8.2005060      0.9835420      0.5614500
  H      -8.8502610      0.6961160      2.1854190
  H      -9.6968580      0.0612390      0.7658770
  C      -5.5793060      0.6411630      4.6508970
  C      -5.8523910     -0.0536860      2.2445230
  H      -6.4791960      0.8387790      2.2474250
  C      -8.3042880     -2.2919270      0.8210170
  H      -9.2288470     -2.5696400      0.3356510
  C      -6.3624660      1.9013040      4.5572080
  H      -6.3828500      2.3829160      5.5364500
  H      -7.3959580      1.7118700      4.2486850
  H      -5.9177850      2.6014230      3.8421980
  C      -3.5064180     -2.0884770      6.0102640
  H      -2.8000410     -1.5939190      6.6823170
  H      -2.9471070     -2.7374940      5.3312490
  H      -4.1606130     -2.7200970      6.6217840
  C      -3.6616420      4.8337290     -0.3659320
  H      -4.2700130      5.6566610     -0.7671740
  H      -4.3003820      3.9449980     -0.4212970
  C      -2.2245850      4.2007600      1.7081660
  H      -2.5762240      3.8163160      2.6792030
  C      -0.3362760      5.6227460      0.7242210
  H      -1.0084800      6.3901100      0.3147910
  H       0.5948510      6.1504140      0.9735600
  C      -3.3389300      5.1029150      1.1104340
  H      -3.0587590      6.1610550      1.2286880
  H      -4.2703350      4.9903880      1.6827330
  C      -2.4383290      4.6159380     -1.2708850
  H      -2.7977340      4.1894140     -2.2172120
  H      -2.0198530      5.5974060     -1.5417710
  C      -1.3124080      3.7205770     -0.6756510
  H      -1.0172510      2.9861300     -1.4397580
  C      -0.0702920      4.5718520     -0.3559030
  H       0.7481830      3.9170400     -0.0234200
  H       0.2979010      5.0792920     -1.2627710
  C      -4.6915920      0.1597000      1.2762390
  H      -5.1463800      0.2864930      0.2854490
  H      -4.0736960     -0.7440280      1.2228050
  C      -2.9355830      1.7908810      0.4350630
  H      -3.5896630      2.0518650     -0.4108500
  H      -2.3957490      0.8976370      0.0931860
  C      -3.8347050      1.3836110      1.6047760
  H      -3.2305450      1.1732500      2.4985740
  H      -4.4947260      2.2210770      1.8753510
  B      -1.8447420      2.9850860      0.6817250
  C      -0.9617920      5.0384380      1.9927230
  H      -1.1923270      5.8632050      2.6870620
  H      -0.2185690      4.4077140      2.4977530
  C      -2.9401650     -4.8771260      1.9229810
  O      -1.9847330     -5.6776810      2.1088960
  H      -7.1262160     -4.9930860      5.4439940
  O      -7.2848420     -3.1015360      4.7382370
  C      -6.7075160     -4.1822750      4.8115870
  O      -5.6129950     -4.5144870      4.2154750
  Zn      0.1097920     -1.2302490     -0.4631450
  O      -1.9470820     -1.8464250     -0.2851240
  N       1.9230960     -1.6215180     -1.3956390
  C       3.9369370     -2.5679940     -1.6209200
  N       0.7907410     -2.1690710      1.2891170
  N       1.9022440     -2.9423140      1.2328870
  N       2.7473680     -2.6074190     -0.9730640
  C       2.0034750      0.2670690     -2.9804820
  C       2.5952900     -0.9267880     -2.3170690
  C       1.5192510     -2.5917740      3.3630610
  C       0.5464650     -1.9448920      2.5826690
  C       5.0336430     -3.5434680     -1.3859420
  C       2.3655400     -3.2303020      2.4763870
  C       2.2731900     -3.5920350     -0.0144080
  C       3.8666890     -1.4945340     -2.4921920
  C       3.5460690     -4.0962220      2.7343770
  C      -0.6174450     -1.1367130      3.0384460
  C      -1.1130510     -9.3184410     -0.1891700
  C      -0.8439750     -7.9607490      2.0172430
  C      -3.0951270     -8.9272830      2.7562080
  C      -0.4726720     -9.2297610      1.2040570
  C      -2.5847410     -8.8803520     -0.2729250
  C      -2.9691670     -7.6223710      0.5612470
  C      -3.8412730     -8.0357370      1.7618480
  C       1.1409030     -4.4551200     -0.5837650
  C      -0.7650800     -6.0741270     -0.0669380
  C       0.5154270     -5.4036370      0.4353420
  B      -1.6144790     -6.8689770      1.0802190
  C      -1.7562620     -8.3362790      3.2014070
  C      -2.0701820     -1.6234980     -1.5204120
  O      -1.1047030     -1.2471090     -2.2355090
  O      -0.0228070      0.7291530     -0.1016330
  H      -3.0573490     -1.7661640     -1.9899330
  H       0.9253130      0.1475260     -3.1133930
  H       2.4651960      0.4212960     -3.9586700
  H       2.1727710      1.1704650     -2.3843810
  H       1.5916030     -2.6016680      4.4412270
  H       4.7318640     -4.5627970     -1.6496300
  H       5.3552460     -3.5468380     -0.3389960
  H       5.8922650     -3.2740980     -2.0036090
  H       3.1294210     -4.2234940      0.2241790
  H       4.6409520     -1.1666730     -3.1709910
  H       3.7644390     -4.0954700      3.8038320
  H       4.4343040     -3.7386170      2.2034940
  H       3.3609500     -5.1316340      2.4281450
  H      -1.1496190     -1.6691160      3.8318050
  H      -1.3186150     -0.9600730      2.2197030
  H      -0.2996320     -0.1731840      3.4496080
  H      -1.0184570    -10.3438140     -0.5730590
  H      -0.5264880     -8.6980840     -0.8755630
  H       0.0798600     -7.5425080      2.4474060
  H      -2.9184750     -9.9086910      2.2937670
  H      -3.7291280     -9.1234330      3.6316830
  H      -0.7406090    -10.1275730      1.7817670
  H       0.6162540     -9.2916220      1.0726700
  H      -2.8186790     -8.7125280     -1.3326290
  H      -3.2248130     -9.7226060      0.0306100
  H      -3.5882390     -6.9769230     -0.0841390
  H      -4.2022280     -7.1434470      2.2941530
  H      -4.7459670     -8.5622030      1.4172520
  H       1.5617820     -5.0099760     -1.4309530
  H       0.3587150     -3.8127150     -1.0031450
  H      -0.5250810     -6.7139790     -0.9272750
  H      -1.4200840     -5.2852310     -0.4787700
  H       0.9163670      1.0061470      1.6800840
  O      -0.5827160      2.2851230      1.4189160
  C       0.1116620      1.3216140      0.9967240
  H       0.2764040     -4.8421730      1.3469830
  H       1.2539150     -6.1628850      0.7282860
  H      -1.2525460     -9.0586950      3.8641470
  H      -1.9454500     -7.4406180      3.8088120
